# Supplementary material for: Impact of Food Exposome on Atherosclerotic Plaque Stability: Metabolomic Insights from Human Carotid Endarterectomy Specimen
Source: Int J Mol Sci. 2025 Jul 21;26(14):7018. doi: 10.3390/ijms26147018 (PMC12295358; doi:10.3390/ijms26147018)
Supplement: Supplementary file 1 [file ijms-26-07018-s001.zip]

Archive with 7 entries (4 files):
- supplemental material/
- supplemental material/supplemental material.pdf
- __MACOSX/
- __MACOSX/supplemental material/
- __MACOSX/supplemental material/._supplemental material.pdf
- supplemental material/Dataset S1.xlsx
- __MACOSX/supplemental material/._Dataset S1.xlsx
