# Supplementary material for: Impact of Food Exposome on Atherosclerotic Plaque Stability: Metabolomic Insights from Human Carotid Endarterectomy Specimen
Source: Int J Mol Sci. 2025 Jul 21;26(14):7018. doi: 10.3390/ijms26147018 (PMC12295358; doi:10.3390/ijms26147018)
Supplement: Supplementary file 1 [file ijms-26-07018-s001.zip › supplemental material/Dataset S1.xlsx]

## Sheet: All annotated features
Column	Polarity	m/z	RT (min)	Ion	Molecule name	HMDB identification identification	Standard RT	MS/MS	1	2	3	4	5	6	7	8	9	10	11	12	13	14	15	16	17	18	19	20	21	22	23	24	25	26	27	28	29	30	31	32	33	34	35	36	37	38	39	40	41
Features				Peak annotation					Ionic intensity (Sample identification)
HILIC	ESI-	103.04	2.27144	[M-H]-	(S)-3-Hydroxyisobutyric acid	HMDB0000023		√	24881490	84752350	42910416	20552406	23338032	72606160	8994250	53551624	52973756	53545132	19761846	18843098	15410830	40428070	103645690	29634102	215813180	61038350	48186360	52023830	13694249	25094356	105021480	16599997	6268689	61930520	87972320	32853812	17500370	48284740	28303426	19761046	55464812	51190908	61074976	29161446	50528828	46279130	54573980	35149144	78776720
C18	ESI-	103.04	1.56939	[M-H]-	(S)-3-Hydroxyisobutyric acid	HMDB0000023	√	√	4530839	17984102	11606214	6.47915e+06	6570116	18686348	1.97466e+06	11868175	10411940	12032391	4.60124e+06	5247490	5.0964e+06	9856110	21904098	5937189	57417824	14106451	12146850	14410992	3959635	7474936	21109352	6622746	2118784	11936585	23294818	6.56163e+06	5458596	9958085	7.78993e+06	6367798	14181138	12827091	13927868	6610940	16209256	3415051	8722555	9712036	19475426
HILIC	ESI-	149.028	2.06468	[M-H]-	(±)-2-Hydroxy-4-(methylthio)butanoic acid	HMDB0037115	√		1.47212e+06	9070595	1.23617e+06	175496	1.79235e+06	2.24131e+06	278212	1.86317e+06	779265	3173436	1.35841e+06	510712	502313	1.32605e+06	3.75804e+06	2.31022e+06	3384019	2.80108e+06	1.68898e+06	430462	417679	421037	3.75592e+06	544966	1000	2073473	9430662	1.09233e+06	640942	825718	1.25816e+06	881078	1.3904e+06	2.87003e+06	1.31738e+06	793183	2201805	4.0201e+06	3.10157e+06	1000	2.85585e+06
C18	ESI+	347.256	10.1006	[M+Na]+	(13R,14R)-8-Labdene-13,14,15-triol	HMDB0034957		√	911866	1.45236e+06	1252691	694888	1.1224e+06	1.23938e+06	1.28894e+06	1.01698e+06	1.13199e+06	1.13057e+06	1.20927e+06	1.40437e+06	1.066e+06	1.44988e+06	951459	1.24521e+06	1.19204e+06	1.09099e+06	1.18151e+06	1.22941e+06	1.18403e+06	1.21598e+06	910545	1.47925e+06	1.22252e+06	1144526	1.27125e+06	1.19123e+06	1.24489e+06	1.30849e+06	1.23582e+06	1.1001e+06	1.00589e+06	1158895	1.20545e+06	1.35924e+06	1.53199e+06	1.14888e+06	1.29797e+06	1.20431e+06	1.27257e+06
HILIC	ESI+	133.101	1.60404	[M+H-H2O]+	(R)-Carvone	HMDB0035089	√		233008	600945	187660	179836	451361	313409	247211	320646	230984	462921	446952	143696	175976	234072	289244	336260	412345	311572	273177	395666	267218	328384	268477	251177	240852	219794	404073	110935	216188	216167	357946	211941	335073	208387	349959	288134	311439	299613	648016	161211	214297
HILIC	ESI+	128.143	9.89147	[M+H]+	(S)-2-Propylpiperidine	HMDB0030285		√	968109	747604	989947	919007	1.16465e+06	860112	1129060	796074	1.08796e+06	1331033	1.06057e+06	1164706	1.21883e+06	964358	1.08182e+06	999630	803127	1.12932e+06	832196	1.10183e+06	984259	1.08561e+06	926302	1.00534e+06	1.14489e+06	871581	1.08191e+06	1.29812e+06	1.22229e+06	998251	971256	1.13689e+06	1000	1.14173e+06	1.31354e+06	988136	766014	1.14525e+06	863705	836697	1.05255e+06
C18	ESI+	158.118	0.857325	[M+H]+	(S)-Homostachydrine	HMDB0033433	√		981260	4.8103e+06	822900	1.38321e+06	2.85554e+06	5782125	1.35712e+06	1.11312e+06	172486	3.88908e+06	1.80477e+06	1.63905e+06	1.15434e+06	649736	5.35976e+06	1.92239e+06	797765	283570	1129952	1.02397e+06	1.1129e+06	7579620	4.94241e+06	1.4021e+06	1.46002e+06	1.2452e+06	1.06066e+06	1.76421e+06	4395647	2155364	677977	1.4163e+06	277301	2685960	504028	732405	2.54047e+06	426190	574521	6.26574e+06	2.86044e+06
HILIC	ESI+	358.201	5.47183	[M+H]+	(S)-Laudanosine	HMDB0030213		√	7734376	27002786	14787179	9781257	21090672	1000	6.76755e+06	1000	7.57452e+06	12978427	12579220	9314228	7010949	9934312	24115586	12244269	30209380	13236102	14774753	5514315	6506586	8339813	18231780	7856800	5922471	24674236	8.18568e+06	2.8213e+06	8800950	7.85307e+06	8879183	9469060	1000	28707796	10407134	15119185	1000	7115589	1000	15847517	13719546
C18	ESI+	358.201	6.06479	[M+H]+	(S)-Laudanosine	HMDB0030213		√	9631503	44016180	22261536	14690118	32246206	1000	10523142	1000	1.22552e+06	16506690	16781746	10358300	8389589	19572040	38904840	25181136	49840160	3.89641e+06	23914558	15433103	6399051	16446481	43487030	11809705	6965612	31430416	3752493	5.91086e+06	14374699	18842482	15171622	10606103	1.75319e+06	39237640	4369947	29754264	1000	1.87198e+06	1000	29513332	16172006
C18	ESI-	243.16	8.15429	[M-H]-	1,11-Undecanedicarboxylic acid	HMDB0002327		√	1989240	2.25019e+06	1.97218e+06	1.8821e+06	1.61215e+06	2.18822e+06	2.08829e+06	2059867	2.01906e+06	1.65031e+06	2.08337e+06	1.90288e+06	2.29684e+06	2.13166e+06	1934914	1816963	1936751	1.61011e+06	1.90757e+06	2.2359e+06	2.0568e+06	2.09784e+06	1785315	2.0677e+06	1.84197e+06	2212165	2.01381e+06	1.75977e+06	1.74383e+06	2.06792e+06	2064977	1.77661e+06	1.95707e+06	1.98669e+06	1.86333e+06	1.8434e+06	2121465	2.08781e+06	2.01539e+06	1.88287e+06	2.13174e+06
HILIC	ESI+	117.091	1.87765	[M+H]+	1,2-Cyclohexanediol	HMDB0244061	√		493772	829051	2.07918e+06	493318	427064	505350	378151	517738	245625	556884	595515	824449	652218	427131	653190	1.36007e+06	498879	451460	602146	634271	380936	449349	490377	537928	448643	2.01027e+06	517818	522803	633541	469783	623221	690873	442832	645717	672379	473433	531001	295859	350714	508594	600269
C18	ESI+	225.196	8.10726	[M+H]+	1,3-Dicyclohexylurea	HMDB0244166		√	2.2643e+06	2.17924e+06	2.2783e+06	2.52841e+06	2.29769e+06	2.40293e+06	2.41005e+06	2.52757e+06	2274192	2.23836e+06	2.26396e+06	2.41495e+06	2.59214e+06	2.39856e+06	2.20822e+06	2.56764e+06	2297310	2.29175e+06	2.09887e+06	2257351	2.48142e+06	2154986	2.35911e+06	2.23582e+06	2.31942e+06	2.82234e+06	2.42522e+06	2318827	2.26823e+06	2.36056e+06	2.58709e+06	2.4914e+06	2.21017e+06	2.51094e+06	2532263	2.44354e+06	2.25461e+06	2.73235e+06	2329906	2716969	2569376
C18	ESI-	199.038	0.704979	[M+Cl]-	1,5-Anhydrosorbitol	HMDB0002712	√		2.42774e+06	4366919	2.3412e+06	4.60412e+06	6.0092e+06	7574047	2.74079e+06	7175429	1.84106e+06	3.8692e+06	322487	3.65313e+06	6.22315e+06	4642281	6.88032e+06	6108834	6.07599e+06	5651389	3972500	6.51929e+06	2.84232e+06	4498817	3779293	2.06232e+06	4.84484e+06	11735676	1.91902e+06	7771799	19915884	5.7163e+06	2.5208e+06	5.55244e+06	5.0641e+06	4.1463e+06	2435586	4291559	2.23099e+06	1.35083e+06	830955	5.72125e+06	2799665
C18	ESI+	187.057	0.734883	[M+Na]+	1,5-Anhydrosorbitol	HMDB0002712	√		6.89805e+06	3005339	4864230	5479297	5.86482e+06	7014416	5.80609e+06	9613533	1.37271e+06	4413221	557935	7410887	10044764	7.10334e+06	8719147	7.25507e+06	4385258	3.67667e+06	5.07171e+06	8966719	6.00005e+06	7824309	5482351	4437513	10357661	8.38595e+06	2153601	6164683	3297689	7.52679e+06	5.27859e+06	6319725	2.89971e+06	4.78411e+06	3145103	4670729	3.53414e+06	3.31481e+06	3.11365e+06	9594080	3.82906e+06
HILIC	ESI+	159.092	11.5667	[M+H]+	1,5-Naphthalenediamine	HMDB0244231		√	152032	499026	172709	165445	164292	402927	182730	340171	140356	340698	223004	209080	192500	339097	674462	382210	1201064	217824	291273	250198	190748	232949	717592	134573	126181	994883	388724	139864	227137	149590	274396	477803	1000	1.32004e+06	459251	663780	2.08151e+06	631748	377248	296627	384302
HILIC	ESI-	187.134	1.77103	[M-H]-	10-Hydroxydecanoic acid	HMDB0244272	√	√	1.27538e+06	5819750	1247955	1.14463e+06	1.01539e+06	4.54412e+06	1.49863e+06	2.65602e+06	888419	3.55631e+06	1.1103e+06	1.6149e+06	2.01862e+06	4.44078e+06	2.60556e+06	4658242	19740928	1.13803e+06	2.75656e+06	1585106	1.21529e+06	1097746	2.60349e+06	1.54175e+06	1.11965e+06	10095836	11389182	2.16827e+06	632832	1.83244e+06	4755692	1.2218e+06	2.59329e+06	1.73539e+06	2.37863e+06	1.12801e+06	2.61099e+06	5.82774e+06	10150146	3.20431e+06	1.12908e+06
C18	ESI+	303.232	10.175	[M+H-H2O]+	11-Hydroxy-5Z,8Z,11E,14Z-eicosatetraenoic acid	HMDB0244355		√	86138.9	100177	161005	190391	103057	242767	275447	1.10472e+06	71639.5	121946	150922	1000	1000	80411.2	89701.5	523130	372025	65102.7	314359	496096	1000	105442	536965	105256	97523.6	422393	70005.5	75498.4	1000	101612	109569	792076	430938	991969	75615	483610	824618	87965.8	147251	459561	71393.6
C18	ESI+	279.232	14.0638	[M+H-H2O]+	12,13-EpOME	HMDB0004702		√	50100.8	113239	161951	120131	110725	31670.1	97087.6	33863.6	60961.4	236778	127671	138440	39339.5	40505.3	72085.5	1.11345e+06	115366	102963	81842.3	77410.2	50463.2	43860	140405	114795	125473	355345	34290.6	72657.3	92555.8	184932	28128.3	19144.9	81378.5	79476.9	72198.8	84026.7	48251.2	113393	94398.9	124127	64579.8
HILIC	ESI+	279.232	1.5964	[M+H-H2O]+	12,13-EpOME	HMDB0004702		√	716096	2.30856e+06	340881	674810	1.33229e+06	1.66659e+06	661909	900838	625085	1.38807e+06	1.47865e+06	446426	670618	1.44565e+06	1.33928e+06	1.77612e+06	1.75348e+06	932909	1.69417e+06	1.61907e+06	1099309	999034	1.03529e+06	1.11546e+06	723340	2002810	988704	257455	798478	1.49556e+06	1.26707e+06	776673	1.05383e+06	366095	1.51682e+06	2.58262e+06	2396454	708947	2109967	1.95864e+06	527252
HILIC	ESI-	215.165	1.73195	[M-H]-	12-Hydroxydodecanoic acid	HMDB0002059	√		366675	1.49844e+06	457541	453763	179512	1616275	806442	878303	249958	840938	252330	243283	336626	1.92599e+06	187006	1.77629e+06	3527968	158103	1.32109e+06	426320	300734	248015	241688	630317	217000	7.75392e+06	964456	220480	109735	354738	1.61535e+06	270891	518922	119699	239922	447189	694030	642875	4.50143e+06	1.81336e+06	138091
C18	ESI+	338.342	13.1488	[M+H]+	13-Docosenamide	HMDB0244507		√	9043721	19745334	31296974	70300710	9123595	55550052	15827926	23042698	12322041	9353281	7021618	20648432	118101544	44112140	6.0932e+06	19133860	19562548	4002830	47097220	8489554	7.15041e+06	90814010	77285130	47040744	22755050	37564940	6.88273e+06	2.53777e+06	4811033	23353124	64675748	61088270	1.08556e+06	3.33883e+06	4.43688e+06	12612856	73974440	2.88276e+06	13963983	247022000	8628999
HILIC	ESI+	338.342	1.60968	[M+H]+	13-Docosenamide	HMDB0244507		√	4.42371e+06	58775284	48306440	65091060	4.03904e+06	107942170	14008121	17424920	57408308	5710739	2.84441e+06	7714731	18901300	97050460	430154	13776625	8927368	3.10362e+06	54150028	3.99946e+06	4270534	24285144	705211	59436384	12910738	57669370	5.02722e+06	247883	1.4595e+06	6828319	64977004	48611990	1.5895e+06	148507	2709009	17454948	204638560	2.39082e+06	18851436	309264640	598896
HILIC	ESI+	295.227	1.5844	[M+H]+	13-OxoODE	HMDB0004668		√	2.07904e+06	6.48118e+06	717380	2.07196e+06	7.79198e+06	4.78891e+06	2.53899e+06	3461649	1.44317e+06	7843601	4517982	1.22752e+06	2.11746e+06	1.69834e+06	10037167	3.83665e+06	3268462	5.03342e+06	3156924	7.84743e+06	3.69228e+06	3.22104e+06	5.26729e+06	3737078	3.42004e+06	1.6572e+06	7497606	1.67741e+06	2.08017e+06	1.64294e+06	3.98396e+06	1789324	4.39688e+06	2.02431e+06	9826714	2.57583e+06	2.92901e+06	3.17259e+06	7.69698e+06	1.26225e+06	3.07079e+06
C18	ESI-	271.228	11.3009	[M-H]-	16-Hydroxyhexadecanoic acid	HMDB0006294		√	778718	1.15755e+06	856467	753276	609868	1.49559e+06	788228	1.04344e+06	855948	913610	784709	587145	713370	1.34334e+06	1.35437e+06	823576	1.21132e+06	678695	1.24737e+06	877693	661905	852662	3.91074e+06	1.00192e+06	764210	2.5823e+06	894834	562914	595704	846139	993486	623339	881782	559353	698238	951542	1.61843e+06	511210	780010	1.72687e+06	732205
C18	ESI-	247.061	8.23459	[M+Acetate]-	1-Hydroxy-2-naphthoic acid	HMDB0243892	√		114694	123349	106161	115034	158526	122866	93203.4	100968	78976.3	86855	116118	87379.3	85621.2	95446.1	112214	138147	121295	98381.9	137839	132528	100619	107952	118982	98446	114098	101502	137819	115384	156824	115867	136975	110216	137299	159547	143315	134309	136217	109037	117100	115679	112420
HILIC	ESI+	282.12	12.8792	[M+H]+	1-Methyladenosine	HMDB0003331	√	√	935114	4.8503e+06	597839	480209	606806	2886364	356457	1.98905e+06	1000	1.69037e+06	1.96579e+06	344169	839937	1.12847e+06	6214442	2488712	4834042	1.42415e+06	1.65997e+06	781383	444584	1.44689e+06	6584866	340277	387329	7609772	2331454	3.29143e+06	947983	589874	1000	3.48624e+06	1000	36452884	7.20903e+06	4.31952e+06	34756148	7111394	1.3451e+06	1.10867e+06	1.57293e+06
HILIC	ESI-	165.041	2.36014	[M-H]-	1-Methylxanthine	HMDB0010738	√		92971.5	75259.7	66987.7	575996	545434	645630	161684	580862	1000	897130	2239469	635733	446124	766404	3.09875e+06	106847	154332	836462	399739	61787.5	77901.8	1.06468e+06	816908	247428	174390	1.43871e+06	63768.2	293413	454107	456878	516058	364959	1.97123e+06	1000	451650	509472	267150	524738	494715	451078	2.3583e+06
C18	ESI+	482.361	8.94109	[M+H]+	1-O-Hexadecyl-sn-glycero-3-phosphocholine	HMDB0243890		√	2.66844e+06	1.4029e+06	3012650	4397421	2.09303e+06	3.1096e+06	4756420	4.7039e+06	2.2901e+06	2.62067e+06	9806191	4.13025e+06	1000	1.1258e+06	84434980	5799390	12002383	4880732	4814525	4.09386e+06	4.98451e+06	5.3795e+06	1.44366e+06	4301626	6.01222e+06	6.29036e+06	5754458	6.75703e+06	3.23389e+06	3.72331e+06	3.93214e+06	3.89914e+06	4784477	4.3034e+06	114282	1.85972e+06	1000	524822	1.78003e+06	1145647	6935337
HILIC	ESI+	480.345	11.0248	[M+H]+	1-O-Hexadecyl-sn-glycero-3-phosphocholine	HMDB0243890	√	√	3.59776e+06	8853232	701648	1.25093e+06	5786089	3674578	1.23837e+06	3.97417e+06	1973667	4.49092e+06	5.72529e+06	758966	1.73813e+06	3.04576e+06	1.7042e+06	3.25801e+06	9082673	5244558	3.89573e+06	3517269	3.12123e+06	4446410	3.18554e+06	4668397	2.4082e+06	2795249	6.2032e+06	1000	1.03868e+06	5308357	7732415	2.45993e+06	1000	721657	5.38007e+06	2580095	7300385	3.67882e+06	6742841	2.99705e+06	1.18812e+06
C18	ESI-	597.305	10.4136	[M-H]-	1-Oleoyl-sn-glycero-3-phospho-D-myo-inositol(1-)	HMDB0242160		√	1.19906e+06	7.52345e+06	277511	474853	2273621	1.30124e+06	521083	3.07888e+06	1.52776e+06	2.18536e+06	3.72691e+06	700145	1074098	807632	4680314	895424	6.31356e+06	3588059	3690490	1.54338e+06	2.72526e+06	4.14293e+06	12346277	504891	1.37538e+06	764580	2379473	98666.9	1.30775e+06	2.15206e+06	2.83508e+06	1.25896e+06	6190763	1.1458e+06	1.8646e+06	399540	1.2017e+06	487721	954847	920421	1.61102e+06
C18	ESI+	123.08	3.65109	[M+H]+	1-Phenylethanol	HMDB0032619		√	3569479	3.21702e+06	3552053	3.88789e+06	3469420	3.5069e+06	3.90938e+06	4753378	4.19154e+06	3.56469e+06	3.33759e+06	4.95503e+06	4.63892e+06	2.92875e+06	4778845	3.47168e+06	3.51672e+06	3946602	3044388	3.47883e+06	4374996	3.38577e+06	4536484	4.22868e+06	3.3841e+06	3.94175e+06	4981298	4.15201e+06	3.76142e+06	4667428	3.43956e+06	3.51157e+06	3.57182e+06	3.68217e+06	3.53462e+06	4372222	3.89553e+06	3.82357e+06	4.62894e+06	4.06601e+06	5.05617e+06
HILIC	ESI-	159.066	2.04777	[M-H]-	2,2-Dimethylglutaric acid	HMDB0061676	√		4.17468e+06	5.77889e+06	6.46793e+06	4.48293e+06	5.61304e+06	5628972	4635291	5.36876e+06	3.31714e+06	5.46678e+06	5655963	3.81454e+06	2.84681e+06	5681966	5389697	5250383	3.22926e+06	5.32448e+06	5.85874e+06	5.91188e+06	4071173	5372566	5289197	5502645	4.18803e+06	5.57112e+06	3781144	4437159	4.36132e+06	4248603	5.18364e+06	7543348	9572632	15370127	6.14947e+06	8987404	20724814	4.07122e+06	6.43659e+06	5.28162e+06	5344975
C18	ESI+	122.096	4.12467	[M+H]+	2,4,6-Trimethylpyridine	HMDB0245482		√	8208211	7669983	9131185	10398644	9525248	8485816	8810871	9642184	10522550	9479329	9280555	10506772	10101037	7.94603e+06	10614617	9773755	9025047	10179925	8273652	9071765	10120280	9085886	9530788	9135256	9438558	9296414	10234281	11103635	9568605	8868284	8746316	8501552	9821937	9731445	9081258	9276806	8.21635e+06	10791197	9424370	9909877	11000070
C18	ESI-	119.035	0.843259	[M-H]-	2,4-Dihydroxybutanoic acid	HMDB0000360		√	1496901	3.9904e+06	4637666	2.37803e+06	3.01203e+06	3.85242e+06	1.57066e+06	5.48776e+06	2.6556e+06	5.23283e+06	13780451	3.76462e+06	2.15943e+06	3.27682e+06	3322914	3452648	5.03674e+06	4.40692e+06	2276542	4.86077e+06	2.91813e+06	8522168	2.85581e+06	2080220	1.745e+06	5576032	2.02824e+06	2.15791e+06	4.31114e+06	2.20091e+06	2.21344e+06	2.68965e+06	6.27509e+06	5043652	6240001	2638084	5.98982e+06	1292702	2.03764e+06	3.85981e+06	12449120
HILIC	ESI-	447.347	1.61943	[M+FA-H]-	25-Hydroxycholesterol	HMDB0006247	√		194662	408684	235076	166578	274839	397082	159857	557148	376808	215563	118063	220865	272527	984366	1000	382213	1.04504e+06	146452	931896	632028	281451	127483	190955	343294	106880	806456	267269	1000	159734	750312	142484	391706	331442	140247	257240	1.58415e+06	2.98347e+06	73464	484881	1.7439e+06	100749
HILIC	ESI+	385.347	1.57584	[M+H]+	25-Hydroxycholesterol	HMDB0006247	√		676183	7761387	462523	401909	2.10094e+06	1.21413e+06	527797	1.69483e+06	906783	2146732	1.94076e+06	303262	570672	2916396	918268	1.1281e+06	2.36855e+06	1631840	2.50668e+06	2.26041e+06	941718	1.20971e+06	618046	471246	552712	715796	1.66205e+06	188764	695677	1.0466e+06	2460232	682913	1.29185e+06	381186	1537211	954831	2.1426e+06	798752	3.16299e+06	706350	274905
C18	ESI+	385.347	12.4198	[M+H-H2O]+	25-Hydroxycholesterol	HMDB0006247		√	1.07194e+06	8846271	397997	318337	1.95353e+06	647955	289649	1.33236e+06	273801	1.86562e+06	2.44153e+06	565809	954767	1.64314e+06	7.91816e+06	2.20027e+06	4.30483e+06	598839	2.68302e+06	1.28667e+06	942794	4.30748e+06	26459068	515042	227345	161609	926347	222032	819072	2540292	4.22474e+06	1.55759e+06	454557	1.8846e+06	1.3295e+06	349580	1.01305e+06	402267	1.76868e+06	122381	351100
HILIC	ESI+	367.336	1.57297	[M+H-H2O]+	25-Hydroxycholesterol	HMDB0006247	√	√	9529060	20443394	1.547e+06	4614719	26363852	18038070	6966433	10699136	6222422	17054032	21338272	2.07782e+06	4.09067e+06	7542663	15582891	16132054	12065151	13669925	14206257	22512428	8729959	13979210	13363513	9040601	5.61927e+06	2688323	15958543	1737640	6468573	9009392	23824072	5267901	16161053	3.10138e+06	18326192	9041490	10523045	8132256	24709502	4.28757e+06	5857434
C18	ESI+	326.306	11.4364	[M+H]+	2-Aminoethyl oleate	HMDB0245016		√	211599	762518	101707	156768	289124	331500	231701	488845	1000	281322	341250	62676.9	71865.1	165631	587156	625340	552601	63925.8	570543	482557	109798	319669	1.49594e+06	194470	79563.4	326208	84411.1	55258	52785.4	184882	255567	402578	136154	285973	136732	1121919	1.98933e+06	1000	369411	422053	107124
C18	ESI-	102.056	0.673064	[M-H]-	2-Aminoisobutyric acid	HMDB0001906	√	√	2.27912e+06	6.72512e+06	4376116	2.40287e+06	3.00921e+06	4.02489e+06	2.25598e+06	3.94186e+06	2.50313e+06	3.37441e+06	2870809	3397995	2.58499e+06	4591895	4663029	4048249	6521179	4.02634e+06	3.76574e+06	4.02574e+06	2.81767e+06	3.42329e+06	3.68819e+06	2.13924e+06	1.63045e+06	6.38018e+06	4.71948e+06	2.14047e+06	1.74807e+06	3.40857e+06	3.84637e+06	5075592	8393131	8789448	4179469	5463443	9817955	2870537	2111627	3.54813e+06	2.94218e+06
HILIC	ESI-	775.595	10.7686	[M+FA-H]-	2beta-Hydroxytestosterone	HMDB0012654	√		1.07597e+06	1.25107e+06	1.49496e+06	1681535	1.29145e+06	2.03988e+06	1.80023e+06	1.39376e+06	964865	1.61025e+06	1.25585e+06	254128	869186	1.57332e+06	862423	1.79738e+06	1.41169e+06	1.08673e+06	1.85864e+06	1.53171e+06	839500	730002	737233	1.6475e+06	658124	1.33989e+06	1.54508e+06	110122	537595	958280	1.82382e+06	743054	798389	162089	949437	1.70682e+06	1.29904e+06	613788	2.25376e+06	2.5827e+06	173652
HILIC	ESI+	731.605	10.7646	[M+H]+	2beta-Hydroxytestosterone	HMDB0012654	√		10030711	25072278	17535876	17250778	19828874	25819354	19356074	23279278	10221517	21647008	21989678	1284363	6.2405e+06	22206038	8467854	25208524	18367188	14201489	28457016	17168078	11488884	8714522	5.61533e+06	17542496	5.91316e+06	21842726	22711186	299480	4285118	10936738	24950074	7607256	1000	779611	14752831	20770248	20960758	6069219	34549436	35112908	1.02975e+06
HILIC	ESI+	729.59	10.7614	[M+H]+	2beta-Hydroxytestosterone	HMDB0012654	√		7.55297e+06	19010504	9965893	9256053	18221744	12424853	10222907	16417310	7.46166e+06	15158972	17946746	1.25354e+06	6.65846e+06	13087268	4.11385e+06	18008928	16793644	12161196	17562640	10705416	9919933	9155693	4.69276e+06	13020697	8271532	15048758	16450030	322020	4.28646e+06	10789299	21413658	6777857	1000	883093	13840490	9492775	19394668	5.46062e+06	25356358	23967076	1.16061e+06
C18	ESI-	325.184	10.235	[M-H]-	2-Dodecylbenzenesulfonic acid	HMDB0031031		√	13205338	20030070	22015472	26578406	17897724	28750274	17735964	14706757	112630140	21943144	15799575	18466288	127292180	18090048	13645171	27494856	25610952	27162866	20668808	21068854	16128882	40458424	13374021	20798156	25165120	17579028	17905982	11464036	11773710	17030240	33078394	23377984	19501960	13001633	16133734	15314010	30295928	11755847	19239932	24812438	18515052
HILIC	ESI-	325.184	2.19626	[M-H]-	2-Dodecylbenzenesulfonic acid	HMDB0031031		√	38071308	112077896	99251390	105957270	49445156	127292360	35992164	42427548	371698560	78653650	46295764	42199090	328901600	74625350	7.95032e+06	163073250	103758216	138353310	91046970	83467730	37427200	197958320	11384707	67750490	84628590	68986340	43953924	3.17554e+06	11181909	42497776	161660300	77435220	79223416	18649842	31222050	51643484	149494700	25694068	130103430	96446620	43020544
HILIC	ESI-	117.056	2.0327	[M-H]-	2-Hydroxy-2-methylbutyric acid	HMDB0001987	√	√	20009944	74002360	23412914	28828754	18840926	85347530	9149455	34956668	14881627	52608780	38160216	23940044	20321896	42759616	69768250	49852852	150006480	28962400	42373372	51053364	15010270	25654014	80238960	30932698	9741812	70212230	67930870	28226194	17098430	19354258	18053542	20923214	81474030	72458390	52698130	62502200	62430570	71583064	34854076	31357822	51531780
HILIC	ESI+	123.044	12.7065	[M+H]+	2-Hydroxybenzaldehyde	HMDB0034170		√	912806	3.77394e+06	1.27713e+06	875303	1.17984e+06	3.59317e+06	648846	2451011	1080465	2.84293e+06	1.25229e+06	1.17001e+06	1.52003e+06	2.03039e+06	4.97634e+06	2.75543e+06	9618250	1.95438e+06	2.16439e+06	1.95443e+06	924448	1.35808e+06	4.07153e+06	798663	976226	10512362	3.41484e+06	1.2685e+06	1.3482e+06	853198	1.67105e+06	4.69808e+06	1000	9220969	2.93741e+06	5.03608e+06	11612772	3.42627e+06	1974628	1848550	2.84302e+06
C18	ESI-	131.071	5.28862	[M-H]-	2-Hydroxycaproic acid	HMDB0001624	√	√	710279	1.22387e+06	661419	776223	779952	1.39054e+06	548308	766078	630637	1.31715e+06	778128	769081	570634	1.03805e+06	1459088	873063	3120770	780491	842871	996101	616655	802874	1.49806e+06	740317	502946	1.53078e+06	1612756	758199	494360	587723	620493	714249	1.41312e+06	1.26706e+06	1.06754e+06	848914	1.29648e+06	674027	685507	685904	821030
HILIC	ESI+	265.165	1.80904	[2M+H]+	2-Hydroxycaproic acid	HMDB0001624	√		501449	582916	519227	603567	363103	732070	462785	712049	527511	605960	440478	961672	618438	528889	473630	717071	623576	527034	368685	547475	300942	490693	351075	381655	561380	506518	345892	304907	292463	477474	636168	646931	522457	454398	351750	365953	558873	387280	490633	419125	680102
HILIC	ESI-	147.03	8.91723	[M-H]-	2-Hydroxyglutarate	HMDB0059655		√	1.29401e+06	5.60339e+06	1.22704e+06	1.33384e+06	2.24356e+06	2.49123e+06	1.3377e+06	2.03314e+06	749970	4115114	1.51315e+06	1.45513e+06	1.12542e+06	1.21646e+06	5803944	1.37041e+06	6543996	3.02053e+06	2.39019e+06	3.64768e+06	977708	1440166	8.15227e+06	781934	727068	4255741	2.78739e+06	7.47946e+06	1.13336e+06	1.45965e+06	1.20073e+06	1.3147e+06	7.04854e+06	10276764	2.43169e+06	1.11449e+06	4383905	3053911	1.26396e+06	2.1601e+06	4.59275e+06
HILIC	ESI-	138.02	1.78401	[M-H]-	2-Hydroxynicotinic acid	HMDB0059710		√	9557813	5.43115e+06	6.2678e+06	7.30683e+06	7953998	12548840	8427246	9276463	5860545	12562461	10887357	10088568	8748712	8808282	15940054	12453112	8655146	10686055	10659456	14950034	12491661	12052535	13654194	12139568	9061593	6.46735e+06	11301695	7036060	8777404	7.2795e+06	9497292	8519552	9280751	13534203	5983849	8522872	10342435	9138990	7.94266e+06	12207736	13369147
HILIC	ESI+	78.062	10.7966	[M+H+NH4]+2	2-Hydroxyphenethylamine	HMDB0001065	√		491228	1.79741e+06	544923	526571	1.36362e+06	981225	501329	1.13195e+06	577142	1259233	1.32597e+06	169227	461042	908037	360765	966415	1.07494e+06	1.10572e+06	1050154	716468	817089	829782	415765	645287	543412	1.10408e+06	1.26306e+06	1000	454916	965477	1.09886e+06	752620	301650	1000	1.53292e+06	787915	1.65851e+06	490318	1.24486e+06	1.21894e+06	140279
HILIC	ESI+	120.081	11.1648	[M+H-H2O]+	2-Hydroxyphenethylamine	HMDB0001065	√	√	12783337	47992440	14284768	9135653	14159693	40897364	12070177	22880300	8751002	29036164	16213781	10630420	15748393	28131730	58491336	34938160	143905920	16682889	21627550	18637430	10572415	13829060	55007908	10017499	8561488	90931610	60416400	18504660	13352356	10054340	23825702	42382124	1000	97672616	43550652	57689508	157984560	68745010	30005784	17227742	28032560
C18	ESI-	299.259	12.0581	[M-H]-	2-Hydroxystearic acid	HMDB0062549		√	214639	451813	276582	242985	171632	408225	186693	279319	224001	250784	188052	149333	150242	451678	395520	266406	382567	229303	403493	270968	221783	263261	1.56301e+06	253877	211778	1.00329e+06	260713	124683	180685	239294	315642	168643	325463	144483	238432	258146	386418	121188	244984	576799	126163
C18	ESI-	197.043	4.7939	[M-2H+Na]-	2-Isopropylmalic acid	HMDB0000402	√		564980	2283654	329362	728506	816056	1.89232e+06	1.04284e+06	1.14076e+06	446967	2.02392e+06	683075	792738	1.29974e+06	1.30579e+06	6057011	1.36377e+06	10296475	1.11844e+06	1.49169e+06	1.46226e+06	1.20271e+06	1.18762e+06	4109559	811148	680516	148224	6749253	1.43327e+06	407424	643201	350362	403798	2.42786e+06	2724567	1426692	446671	1658181	1.20919e+06	1.35306e+06	1.7742e+06	1.47418e+06
HILIC	ESI+	246.17	10.3275	[M+H]+	2-Methylbutyroylcarnitine	HMDB0000378		√	1.10774e+06	2416040	1.07088e+06	1.04842e+06	1.28841e+06	1.89503e+06	1.18106e+06	1.16755e+06	803417	4.14365e+06	1.73697e+06	2.27995e+06	1.41147e+06	995784	10582768	2.25262e+06	7189208	2.08933e+06	866861	859464	1.15664e+06	4426850	3.32626e+06	740572	778865	2.06539e+06	4.40003e+06	2.36282e+06	1.39255e+06	1.84735e+06	1.29008e+06	1.34223e+06	1000	8414536	2.11776e+06	1.64541e+06	1996973	6969361	2.04875e+06	827122	3.70148e+06
HILIC	ESI-	158.082	2.05858	[M-H]-	2-Methylbutyrylglycine	HMDB0000339	√	√	10741767	20756846	11290412	8396774	13885246	16673709	10111352	16824168	6176017	15030481	18053506	8390813	5.00818e+06	12929194	22610670	20212218	14117417	23578546	16954356	22195772	8472658	13164152	18787682	15785717	6112554	21171258	10145053	9713432	7711111	6.17178e+06	12111821	17373790	30568858	31582320	11564580	25345806	47136316	14136129	21002744	15895169	23665806
HILIC	ESI-	238.072	1.89295	[M+FA-H]-	2-Methylhippuric acid	HMDB0011723	√		352430	468434	269003	383965	832810	580160	123814	2854156	86201.2	460015	439439	292954	65607.5	605472	2835126	167749	1.56666e+06	2.2815e+06	619579	1.41238e+06	252152	459197	8314349	902300	167529	1.13664e+06	408499	2.11315e+06	175528	83740.2	549694	340089	4.11639e+06	5218775	473396	1.08973e+06	1.19969e+06	588757	523068	812824	2769754
C18	ESI-	207.012	5.64083	[M-H]-	2-Naphthalenesulfonic acid	HMDB0255446		√	745247	2.07138e+06	1.3155e+06	1.44226e+06	1.17743e+06	1.45458e+06	836928	523456	3.81838e+06	2.3357e+06	862414	1.26104e+06	2.31529e+06	921940	911510	2.30607e+06	1.18399e+06	2.37496e+06	842957	1.22222e+06	551423	1.13773e+06	417044	658574	819421	870409	639868	2.80456e+06	552400	970120	1617789	1.21454e+06	1214973	1.04051e+06	691361	784437	1233261	406752	1.00577e+06	843609	1.14545e+06
C18	ESI-	184.986	0.687087	[M-H]-	2-Phosphoglyceric acid	HMDB0000362	√	√	873099	1.76623e+06	3293976	840200	613056	347399	416136	2.49618e+06	1.35931e+06	1.47248e+06	164520	1.62011e+06	1.54487e+06	3.44381e+06	662432	317182	630790	1.81376e+06	898219	316100	1652675	2.44721e+06	693607	316239	1.12736e+06	1.27981e+06	197924	1.0761e+06	747491	869042	1.15823e+06	1.74215e+06	3394201	2605880	866436	2493365	5.76099e+06	219957	148430	2.19415e+06	1.52556e+06
HILIC	ESI-	225.077	2.05232	[M+Acetate]-	3-(2-Hydroxyphenyl)propanoic acid	HMDB0033752	√		790013	1.004e+06	695039	475101	397888	1.31937e+06	586801	1.06269e+06	590387	886890	4.15435e+06	592292	1.67175e+06	964806	1.4399e+06	1.26526e+06	130081	1.30519e+06	1.41428e+06	854096	685487	3.34078e+06	2.58678e+06	860852	357585	812735	688336	478344	1.03685e+06	1.19883e+06	775505	281763	2.01163e+06	657676	1.29349e+06	598139	1.97125e+06	1.3337e+06	840174	1.21115e+06	1.11227e+06
HILIC	ESI-	211.061	2.05874	[M+FA-H]-	3-(2-Hydroxyphenyl)propanoic acid	HMDB0033752	√		386314	1847847	571683	334250	568262	670120	1000	733706	171571	765961	1.92726e+06	361344	623546	1.03803e+06	1.64697e+06	604910	11688697	867919	434895	530175	526816	569326	1.31366e+06	286377	254387	1.02386e+06	3278423	317865	525317	1000	627811	654304	1.14799e+06	1.42507e+06	976849	736373	911128	1.68602e+06	1.04483e+06	1000	917023
HILIC	ESI+	184.097	1.97241	[M+NH4]+	3-(2-Hydroxyphenyl)propanoic acid	HMDB0033752	√		165772	383770	242784	172330	464893	383993	118600	697272	86159.9	244583	438828	119550	1000	285401	932340	264518	773886	737937	388868	705391	164377	266181	1.78873e+06	219184	147740	693407	263894	790120	157958	1000	272142	173679	901841	1.25088e+06	272232	483042	352619	294868	323503	468110	375256
C18	ESI+	244.92	0.751911	[M+Fe-H]+	3,4-Dihydroxybenzenesulfonic acid	-	√		4941050	1.69885e+06	4.5087e+06	5.30985e+06	3.1728e+06	2828911	8186090	2.31071e+06	9176468	3139840	5.42176e+06	4980190	5655316	2.6607e+06	1.06517e+06	2612081	1.55745e+06	3.39645e+06	2.38082e+06	3.76846e+06	7227071	3.62641e+06	1.30753e+06	6.54005e+06	6.68656e+06	1.48614e+06	6735571	4.15445e+06	6462634	4792012	4.21359e+06	2614917	8.10802e+06	767127	7.8605e+06	2.1769e+06	1000	7.44396e+06	6231691	2.67828e+06	2.10537e+06
HILIC	ESI-	259.022	15.386	[M-H]-	3a,6b,7a,12a-Tetrahydroxy-5b-cholanoic acid	HMDB0000399		√	844135	4500132	1.26569e+06	591343	918065	1.39902e+06	426292	2.2215e+06	927423	1.15542e+06	658981	682971	580319	1.03044e+06	1169117	1.89081e+06	1.15248e+06	1.12037e+06	1.14139e+06	477771	281391	501339	1.24026e+06	266479	218484	1.10604e+06	311372	333041	386080	635521	264301	5.62194e+06	10425685	21159382	4232254	4952250	17022092	507245	302055	832788	1.27464e+06
C18	ESI-	147.03	0.853052	[M-H]-	3-Hydroxyglutaric acid	HMDB0000428		√	1.96695e+06	28406118	4.59649e+06	5665200	24197354	12420098	4770810	14484036	3576449	31369830	13929411	7081349	4776225	7.60774e+06	22531244	6.04815e+06	16504647	27201756	19204252	37896770	4160534	8821060	36282972	2766668	2.63847e+06	14114194	18787858	46134172	4.6705e+06	9250869	3.80162e+06	5459811	38297464	31401882	20194860	2.68889e+06	22638310	2.13359e+06	2.11188e+06	14127192	30649246
C18	ESI-	181.051	4.46217	[M-H]-	3-Hydroxyphenyllactate	HMDB0029232	√	√	825973	8288806	988964	605101	1.82382e+06	3.69067e+06	591662	2.23541e+06	1.06877e+06	2837823	2.16516e+06	1.33327e+06	1527677	2.71336e+06	6113768	1156425	91900456	2865383	1.23362e+06	1.16154e+06	1340665	1.12054e+06	6906527	690620	605090	4827046	23265388	1.85359e+06	113663	921161	2.21568e+06	3.42107e+06	8541350	11349765	4.03366e+06	1.40391e+06	5.04393e+06	2.11703e+06	1.98718e+06	1.48227e+06	3.81313e+06
C18	ESI+	126.103	0.592586	[M+H]+	3-Methylhistamine	HMDB0001861	√		4.03772e+06	1.51499e+06	2.42734e+06	1.52469e+06	2.93188e+06	6.31429e+06	1639155	3195142	471069	1152962	1.70675e+06	1.85387e+06	545776	1.37777e+06	9639836	922740	4.30522e+06	581063	5737992	1.44143e+06	4560307	3125299	2.4651e+06	2.04678e+06	2101237	1.13455e+06	198681	691743	3.54405e+06	2.2724e+06	3.66098e+06	1000	1000	94354.1	1000	1000	1000	556189	181317	4.13373e+06	7033887
HILIC	ESI+	126.103	17.0284	[M+H]+	3-Methylhistamine	HMDB0001861		√	3.9263e+06	3.51467e+06	2.80916e+06	1492594	2.82592e+06	11865985	1.40571e+06	5.58138e+06	2.51766e+06	2014811	2.93586e+06	2017654	773158	2.0172e+06	22127022	1674354	10893047	2278741	9062198	2.89982e+06	5474702	3636107	9414799	2.61837e+06	1880085	2.63206e+06	564732	697922	4.36299e+06	2381463	4.00544e+06	77329.2	307163	219347	76140.1	1000	140368	2.06563e+06	634722	5191015	12130037
HILIC	ESI-	138.056	2.06767	[M+FA-H]-	3-Methylpyridine	HMDB0061887	√		17167920	21152570	6.53906e+06	12689905	18843276	5.74043e+06	8181409	36268336	2.07484e+06	5.51182e+06	7377526	1.77997e+06	423358	9228869	38068076	3336050	19191834	26767410	7225008	23653406	6815802	18913002	72504330	19177618	6538530	38546468	5317846	21399926	1.0496e+06	449607	11320508	4161683	34559984	54039116	4.34197e+06	19335868	19226430	8452350	13804668	6.741e+06	43294816
C18	ESI-	329.234	7.54601	[M-H]-	3-Oxohexadecanoic acid	HMDB0010733		√	921888	1.49297e+06	756148	964277	1.32279e+06	1.03301e+06	1247484	1.23016e+06	955669	980379	1.73066e+06	883911	885308	918404	1326858	1688320	1.89882e+06	1.01893e+06	1.28459e+06	1.39972e+06	1.07028e+06	1.22418e+06	1.91536e+06	1.07923e+06	1.09108e+06	998861	1.79461e+06	1.2667e+06	969274	826871	1318467	1.91438e+06	6.23373e+06	3.97206e+06	2.51805e+06	1.13263e+06	1.71024e+06	950364	992826	888467	1.38622e+06
C18	ESI-	152.002	0.691427	[M-H]-	3-Sulfinoalanine	HMDB0000996	√		753755	654361	484450	418553	1.06896e+06	534123	206898	905557	542198	909575	654927	980587	731217	417666	1.01143e+06	717350	576026	1.0087e+06	933033	487396	595496	761744	702322	576888	410483	421457	1.10061e+06	606546	715811	780084	943181	869207	736235	479971	463914	583650	572773	869231	608286	416691	1.12787e+06
C18	ESI+	123.019	0.778808	[M+H-2H2O]+	4,5-Dihydroorotic acid	HMDB0000528	√		21482548	9511850	15979453	15863264	24824442	14764286	17861934	12695057	954648	18194434	28357296	8051491	11670879	24016636	7359259	14396510	6478631	5710692	15263632	28634724	18832008	21978520	4478630	25827028	18611430	12225989	12916456	16863802	18837018	19386272	14054584	11623842	1.56596e+06	5288881	13541391	11003808	4141507	7004167	32100038	13754576	8729375
HILIC	ESI+	146.093	12.3548	[M+H]+	4-Guanidinobutanoic acid	HMDB0003464		√	1.95826e+06	709693	926654	1100175	2.91149e+06	889598	1.26664e+06	1.72166e+06	1417348	2.30732e+06	2.81682e+06	2.12061e+06	2.92259e+06	1.34651e+06	5566069	1648396	2.00425e+06	2.45234e+06	1.04095e+06	2.31767e+06	1.45528e+06	3.80446e+06	2558840	1.94593e+06	2.23239e+06	874104	7051581	5249779	2.21439e+06	1.34771e+06	2.37237e+06	1.24149e+06	1000	716456	1.33439e+06	477060	758890	3.38571e+06	1.34799e+06	1.55873e+06	4237299
C18	ESI+	146.093	0.848512	[M+H]+	4-Guanidinobutanoic acid	HMDB0003464	√	√	4.77822e+06	8590297	2.33191e+06	2949819	10788552	6.73931e+06	1.94846e+06	3.02262e+06	124738	9997684	4262812	2.47481e+06	3.97823e+06	3.11861e+06	23603812	8781520	12633112	1.42991e+06	2869822	5956632	1.27435e+06	9341708	4.47171e+06	2.67266e+06	2345806	2.61718e+06	3.82744e+06	17980020	3.24923e+06	2.33933e+06	5.34787e+06	4703286	748293	13357779	3041013	4584766	12864107	871027	1431582	6.20498e+06	6617095
C18	ESI-	121.029	5.18247	[M-H]-	4-Hydroxybenzaldehyde	HMDB0011718	√		377195	183738	219738	337835	438216	324064	296664	472201	283933	314807	284682	286914	341005	222958	666996	358293	1.48186e+06	461772	224839	332852	390538	326635	627756	368304	446605	291588	647802	501878	221158	171172	380935	575280	5.01147e+06	5.4415e+06	1.3055e+06	703348	362590	319519	302917	368163	812240
HILIC	ESI-	121.029	1.83199	[M-H]-	4-Hydroxybenzaldehyde	HMDB0011718	√		2.9434e+06	1.80219e+06	1.32611e+06	1.90592e+06	2.8232e+06	2.22885e+06	1.67979e+06	4.11367e+06	1.15805e+06	2.13562e+06	2.66524e+06	1.45119e+06	1.49748e+06	1459743	6328312	2.39495e+06	17127320	4.87303e+06	2.17829e+06	3.17325e+06	3.09469e+06	3.26942e+06	8482927	2.73405e+06	2219279	2.6401e+06	6.99309e+06	2.9769e+06	963075	1067746	2261598	3.81004e+06	34566364	62308420	12505642	5.97514e+06	4.05921e+06	4501503	2317161	3.33578e+06	8515116
C18	ESI+	105.033	4.98305	[M+H-H2O]+	4-Hydroxybenzaldehyde	HMDB0011718	√	√	146404	534600	119733	233715	278867	152199	375788	130044	1000	291193	921552	79786.2	292654	221243	489610	597238	215828	124008	67524.4	340157	127204	485697	1.30397e+06	223364	170474	308384	1000	140531	613034	140895	1000	207845	84638.5	840708	69792	161067	532109	168298	190451	361462	462338
HILIC	ESI+	132.066	13.8711	[M+H]+	4-Hydroxyproline	HMDB0000725	√	√	978524	2719445	1.17263e+06	990651	1.33042e+06	2.12484e+06	946226	2.53361e+06	887156	2073265	1.71119e+06	1123288	1414451	1.2423e+06	2.22866e+06	2.95072e+06	3180289	1.61262e+06	2.05944e+06	1.30843e+06	1.1113e+06	1.607e+06	1.64396e+06	1.09794e+06	1160366	2.34156e+06	1.92589e+06	1.31859e+06	1854061	1378431	922205	1.58863e+06	1000	3.25416e+06	1.74547e+06	1.87536e+06	3.77625e+06	1.7828e+06	1.04018e+06	1717884	1.78864e+06
C18	ESI-	144.046	6.12562	[M-H]-	4-Hydroxyquinoline	HMDB0246466		√	64266.4	101245	45123.2	94373.5	107439	91957.6	65929.7	111093	41201.4	82394.6	95173.7	44071.2	78975.8	90682.6	208973	86671	1.0256e+06	147386	101002	127822	73333.1	99178.6	295728	79827.4	66620.1	192781	360870	110576	37910	48080.5	95137.9	647205	1.85635e+06	2.50036e+06	799513	208712	511998	124612	105632	96773.8	171283
HILIC	ESI-	144.045	1.7825	[M-H]-	4-Hydroxyquinoline	HMDB0246466		√	665006	250099	306308	487980	635885	521181	463645	918624	239619	497262	656490	329221	474495	523395	2477315	537936	4.78313e+06	1.11361e+06	672281	1180842	548763	1.1186e+06	2.00303e+06	468732	483278	1.08092e+06	2.46475e+06	875534	290847	296150	800499	3352789	8801655	16343078	4248455	1.8562e+06	2.97148e+06	1.747e+06	1.22414e+06	777936	1.69616e+06
HILIC	ESI-	217.052	5.26631	[M-H]-	4-Methylumbelliferyl acetate	HMDB0032989		√	810783	404728	242411	301583	300362	450562	312330	677322	189681	399631	258594	586916	763430	1000	1.26224e+06	384573	965115	867947	318081	209916	373526	191377	1.13923e+06	70712.4	213688	354246	539228	454251	296557	145366	625806	3.67455e+06	2.70915e+06	8.31959e+06	1.28811e+06	1.90955e+06	4408647	749657	251701	612292	1.01911e+06
C18	ESI-	138.02	6.29531	[M-H]-	4-Nitrophenol	HMDB0001232		√	1.98647e+06	3004941	2378085	2.10485e+06	2.81608e+06	4150191	2.49793e+06	2.75154e+06	1.93942e+06	4.08029e+06	4.35381e+06	2.94479e+06	2.68892e+06	2.39514e+06	4828096	3.40564e+06	3.62235e+06	3489534	3.58979e+06	4.11588e+06	3782846	3.89797e+06	5164395	3.59876e+06	2.34624e+06	2376273	3892269	2381859	2.39941e+06	2.26309e+06	2781122	2.86318e+06	4.08287e+06	4.27785e+06	1.75994e+06	1.75922e+06	3.16819e+06	948041	2.23457e+06	4.3121e+06	3.37021e+06
HILIC	ESI+	130.05	14.3194	[M+H]+	4-Oxo-L-proline	HMDB0246561	√	√	3780053	5377369	3.84218e+06	2.19662e+06	5858927	10895321	2.11239e+06	2.97996e+06	3.8219e+06	9564806	7514388	5.45154e+06	3.53034e+06	5830517	9835969	1.48936e+06	12471742	3.25012e+06	6.48202e+06	2.98317e+06	4.24342e+06	3.68838e+06	5.63777e+06	2.67227e+06	2.41784e+06	2641095	1.27218e+06	548618	6.23108e+06	6.32562e+06	1000	1000	1000	770968	768707	1000	656438	5511528	1.56449e+06	4.98468e+06	7989414
C18	ESI-	182.046	4.81805	[M-H]-	4-Pyridoxic acid	HMDB0000017		√	490673	532897	243789	1.07958e+06	936602	238599	596002	1.67647e+06	98870.6	214964	364296	112140	19556.5	479507	1.47251e+06	102741	2.27229e+06	975955	327267	962602	389668	725568	3943270	707039	555479	2.23475e+06	450021	1.88081e+06	40525.8	24000.9	719413	236622	3172518	3.58918e+06	384769	788317	855977	170163	422869	458116	2.11269e+06
HILIC	ESI-	182.046	2.06802	[M-H]-	4-Pyridoxic acid	HMDB0000017		√	7457380	9551312	3.65582e+06	6.52596e+06	9452438	2.72494e+06	4.17789e+06	17702408	880614	3.11215e+06	4.39625e+06	1.03797e+06	406724	4666511	19088880	1.78238e+06	10302573	13363113	3942150	13608931	3.40377e+06	7777762	30585542	8670208	3.28477e+06	16673523	2478909	11596443	463414	418315	5754379	2109973	19839338	27716422	2.1161e+06	9176777	8.28219e+06	2.9204e+06	5.98966e+06	3.74072e+06	22644108
HILIC	ESI+	146.118	13.739	[M+H]+	4-Trimethylammoniobutanoic acid	HMDB0001161	√	√	42595204	90643860	45027856	26741550	60741692	61628372	20903972	58495756	18146498	55988064	101756330	35340668	34557544	45211980	82683860	50501084	68247160	53275596	42422628	52623616	23196166	54499884	79863864	39620572	28047776	72895820	33393622	31247094	44307972	43515510	34757644	42233172	1000	60733576	47516180	38105824	83512136	49984610	26492190	47344280	77472460
C18	ESI+	146.117	0.742695	[M+H]+	4-Trimethylammoniobutanoic acid	HMDB0001161	√	√	22025004	25889738	20454902	12015913	25438016	21649310	10297004	28587766	1533584	18411994	27341892	20727482	18025620	18188258	43611380	15719280	39290130	7.14034e+06	15206571	20338154	9114549	26334948	58906056	16635409	15332054	39588324	4574453	15664336	20544766	19570678	14935191	17661934	6.70414e+06	21585446	5244788	13571949	21930378	7.87062e+06	4757630	20849204	43014624
C18	ESI-	329.234	8.4235	[M-H]-	5,8,12-Trihydroxy-9-octadecenoic acid	HMDB0030936		√	240459	242309	257657	310566	271940	289629	232620	259921	235760	189746	245002	303101	239600	252595	223534	322274	541772	276198	347255	455247	343393	452263	272711	320839	216964	490261	1.54226e+06	2.56551e+06	315351	234042	212065	479229	1.20282e+06	7.2777e+06	2.50692e+06	647150	2.86289e+06	400937	479071	350331	265274
C18	ESI+	132.066	0.720135	[M+H]+	5-Aminolevulinic acid	HMDB0001149	√		1.53064e+06	2.88926e+06	4381303	2.84003e+06	2723958	2686544	1.28636e+06	3.37101e+06	480434	3686026	1.56175e+06	2.89206e+06	1.751e+06	3.03689e+06	2.79178e+06	2.15159e+06	3.41298e+06	1.3093e+06	3.71862e+06	2.32036e+06	1.34201e+06	1.9206e+06	2.50321e+06	1.42721e+06	1.42452e+06	5029424	1.30505e+06	1.81834e+06	2.79663e+06	2.46102e+06	3.55334e+06	1.4817e+06	873178	2.31908e+06	895808	3.51099e+06	3.30111e+06	1.35002e+06	1.49957e+06	3.52804e+06	2.63914e+06
HILIC	ESI+	209.092	2.33095	[M+NH4]+	5-Hydroxyindoleacetic acid	HMDB0000763	√		672937	256677	228953	474992	295329	1000	391177	803674	252717	1000	388316	341840	360953	177978	880930	522403	506217	796606	247970	883795	498669	516020	1.18392e+06	931596	766886	1000	498015	486776	271132	262161	519961	1.04022e+06	1000	1.76288e+06	290414	1.49957e+06	532021	664913	627954	678728	1.41264e+06
C18	ESI+	83.0163	0.728804	[M+H+Na]+2	5-Hydroxymethyluracil	HMDB0000469	√		2.43249e+06	5498029	3.79548e+06	2.73632e+06	3.69699e+06	4899604	2.13655e+06	3.02472e+06	617090	3.23316e+06	2.7371e+06	1.92693e+06	2.22399e+06	3.73691e+06	4537183	4.83096e+06	3.82264e+06	1.0044e+06	3459669	4.41569e+06	2.16099e+06	2.50001e+06	4.9634e+06	2685476	1.87196e+06	3.24554e+06	1.58389e+06	2.59501e+06	3.8065e+06	3.36332e+06	2.42212e+06	967741	694882	2747665	1.44918e+06	2.5327e+06	2.76065e+06	1.20015e+06	2498790	3.48694e+06	2.38808e+06
C18	ESI+	125.035	0.754978	[M+H-H2O]+	5-Hydroxymethyluracil	HMDB0000469	√		1.48016e+06	720787	1.11347e+06	781559	2981449	433334	801438	1.6578e+06	647299	681511	1.77083e+06	1.07252e+06	348666	699588	410989	407893	1000	2383389	1.56549e+06	3.08506e+06	1.21781e+06	601555	389358	1.12895e+06	1.01524e+06	1000	1.11134e+06	1.05542e+06	923678	765984	1.04451e+06	1.33678e+06	912118	1000	1.48834e+06	377566	1000	1404839	2.54415e+06	1.61462e+06	414613
C18	ESI-	146.034	0.673076	[M-2H+Na]-	5-Methylcytosine	HMDB0002894	√		361052	808711	654574	426782	430313	684719	295383	533145	409401	331773	419246	371347	399633	540210	843389	685299	967436	607923	547760	546343	485008	586153	471479	366345	264577	850076	628996	311472	273623	432474	726304	674806	1.18705e+06	1.1688e+06	620888	799593	1.43114e+06	442571	314468	565596	216834
HILIC	ESI+	126.066	12.0034	[M+H]+	5-Methylcytosine	HMDB0002894		√	198798	681056	230622	297843	235736	1.53069e+06	376600	712793	239587	691738	392784	278794	480236	918176	844095	1.15301e+06	3.91182e+06	281162	337911	312991	264917	377815	483310	250777	231538	2.65168e+06	1.76835e+06	666234	407535	239374	942150	4729529	1000	9011435	3.16906e+06	6001680	9690408	2.16282e+06	1.07676e+06	367090	353378
C18	ESI+	431.316	9.78936	[M+H]+	7alpha-Hydroxy-3-oxo-4-cholestenoate	HMDB0012458		√	316032	4448897	659982	1000	1.95844e+06	947233	193955	1.45614e+06	155582	1521826	500225	864880	1.73843e+06	815768	1.41624e+06	530116	18877908	467103	1.21439e+06	793388	587648	1.2186e+06	9611094	269256	682225	1.07025e+06	1.11447e+06	338939	1.7631e+06	1.69827e+06	2.77714e+06	1010926	1000	2838361	399058	130777	1.91037e+06	530258	865138	955125	682752
C18	ESI-	311.202	10.5925	[M-H]-	7alpha-Methyl-17-ethinyl-19-nortestosterone	HMDB0250982		√	4.7864e+06	4567900	5.40537e+06	5.19401e+06	4.69877e+06	4.29909e+06	4809019	4.13712e+06	4319772	4.2853e+06	5417183	4798506	3.92007e+06	4462237	5.04916e+06	4573586	4.88033e+06	4848924	4622296	4.64267e+06	4887268	4.30867e+06	4.07996e+06	4706692	4.49237e+06	4.13812e+06	4.94115e+06	5003912	4617250	4.16213e+06	5.0008e+06	4468499	4716985	4647757	4.63556e+06	5.61101e+06	4.77417e+06	4.56423e+06	4309233	5111190	4.38657e+06
C18	ESI+	385.347	14.2864	[M+H]+	7-Dehydrocholesterol	HMDB0000032		√	388160	394875	129456	65920.3	421191	205678	116294	355642	68721.5	245854	344147	166646	362669	187058	1.81085e+06	156069	1.77939e+06	139153	217484	307994	293315	1.11701e+06	5163099	113516	174751	94041.2	239832	158310	100003	227063	915599	127689	203251	350457	284173	131751	171062	131051	153608	249896	180983
C18	ESI+	367.337	14.0485	[M+H-H2O]+	7-Dehydrocholesterol	HMDB0000032		√	756906	991672	1.52284e+06	1.39352e+06	2.15113e+06	304495	1.10941e+06	307986	467509	2.57019e+06	1.6061e+06	1.3705e+06	403571	426055	1.33547e+06	11202705	4.49054e+06	1080318	627924	1.06378e+06	430244	801946	2.84055e+06	1.13384e+06	1.11326e+06	3.40587e+06	326853	555284	1.04474e+06	1.89506e+06	949672	255507	626732	838567	712720	798392	374887	1.2412e+06	1050834	1.01506e+06	787524
HILIC	ESI+	424.308	2.25853	[M+NH4]+	7-Ketodeoxycholic acid	HMDB0000391	√		249419	456327	531234	257436	407419	563998	307031	402670	541046	433152	425895	1000	1000	834442	107683	747568	409940	516602	746376	449251	257008	395423	174712	283774	299606	992723	220256	1000	150683	662702	343908	201929	1000	1000	1000	682180	1.1037e+06	233944	941771	993824	136312
C18	ESI+	285.131	6.07671	[M+Na]+	9-(2,3-Dihydroxypropoxy)-9-oxononanoic acid	-		√	680087	855093	664294	661507	695072	750311	679611	818915	663117	703387	773222	663816	748612	584885	992362	623088	817924	533542	710439	610614	669814	660619	756941	637897	764300	843200	643917	709936	572564	494239	1.01821e+06	822640	648986	874763	624356	795897	1.97823e+06	724986	495755	653013	886390
C18	ESI+	279.232	8.42087	[M+H-H2O]+	9,10-Epoxyoctadecenoic acid	HMDB0004701		√	399205	435011	176461	525503	586266	305043	722801	1.22771e+06	80873.1	195994	1.0934e+06	138313	226795	133035	192573	5599019	1.67028e+06	305913	1.24814e+06	2.07786e+06	711167	1675070	2596003	497395	557753	238088	213159	450783	891683	931416	216333	2.89633e+06	826149	7593577	233784	2.17071e+06	1.62778e+06	110109	321948	512170	526363
C18	ESI+	282.279	11.7745	[M+H]+	9-Octadecenamide	HMDB0247607		√	1.47855e+06	1.64604e+06	2515068	1.66865e+06	1.85965e+06	1.68713e+06	1.30203e+06	1.81238e+06	1336726	1721136	1498711	1.62036e+06	7376189	1.53763e+06	1.96714e+06	1.65457e+06	1.66925e+06	1.5276e+06	1441768	1.66849e+06	1.24775e+06	1.67343e+06	2.19602e+06	1510606	2.96728e+06	2.48212e+06	3547287	1.68486e+06	1.32996e+06	1.71159e+06	1861865	1.13987e+06	1.2852e+06	1.30906e+06	1.5525e+06	1.4271e+06	1.56837e+06	1.87882e+06	1.79504e+06	4.42126e+06	2.56341e+06
HILIC	ESI-	180.033	8.16137	[M-H]-	Acamprosate	HMDB0014797		√	2.59693e+06	2.39328e+06	2.72477e+06	2.4084e+06	2645028	2.22728e+06	2.67355e+06	2.85984e+06	2.7016e+06	2.43327e+06	2.51368e+06	2.47288e+06	2862781	2.41775e+06	2506881	2.50006e+06	2100915	2.71629e+06	2.37353e+06	2.3693e+06	2572116	2.62219e+06	2760122	2.35302e+06	2.61669e+06	2.83079e+06	3.03056e+06	2.65859e+06	2.72002e+06	2.47045e+06	2.75987e+06	2.6028e+06	2.74972e+06	2.10497e+06	2.15506e+06	2.77909e+06	3.19334e+06	2.89619e+06	2494624	2.65449e+06	2.69857e+06
HILIC	ESI+	152.071	2.30452	[M+H]+	Acetaminophen	HMDB0001859		√	1.05108e+06	841638	95111900	35454584	56846676	1.19687e+06	29523674	85809880	27645404	41282788	43287532	33235738	294464	47975068	4425610	4332629	37602876	2.56955e+06	1.11842e+06	3113692	847611	1.6763e+06	113292310	33282476	25340148	3.24737e+06	3.28359e+06	39896060	3.84398e+06	474235	20369788	1.005e+06	1000	102493600	54870070	57194268	28811926	51095644	64199692	91200340	4.33956e+06
C18	ESI+	152.071	3.96988	[M+H]+	Acetaminophen	HMDB0001859		√	214820	182944	95466950	35718052	47623010	214950	27194626	106875380	5876690	43319228	31941250	30012988	200469	54106172	1.4066e+06	4529890	44287676	191478	171625	1.32084e+06	129514	161868	116712600	36732360	25420986	168028	736326	29796564	2732653	167286	26001988	544621	807890	111056780	14307267	49612796	24849184	12068055	30135634	108386470	3.30833e+06
C18	ESI+	403.233	10.9017	[M+H]+	Acetyl tributyl citrate	HMDB0034159		√	4664372	5.15774e+06	4926442	4.98309e+06	3.98585e+06	4836393	4030497	4886244	4.57472e+06	5827849	5.24634e+06	9362417	2616564500	4923852	4.23384e+06	4.22593e+06	3.73547e+06	4.79534e+06	4.78655e+06	5.70346e+06	4470639	3.94857e+06	4.13206e+06	5438062	4266994	5.4742e+06	5580840	4663012	4.21747e+06	4811020	4821079	2891602	4533887	3341198	4423920	5009266	3.86946e+06	4843602	5.62934e+06	4.72689e+06	4117409
HILIC	ESI+	403.232	1.51171	[M+H]+	Acetyl tributyl citrate	HMDB0034159		√	562910	3.76982e+06	1.54938e+06	1.11135e+06	944185	2.52572e+06	843634	4058493	953721	12527955	2.36951e+06	19078968	1880741400	1.17278e+06	905805	871386	881373	1.13881e+06	1.9064e+06	7.19752e+06	940547	1.02658e+06	253272	2.22201e+06	495582	6.14178e+06	477044	309526	2.84526e+06	2918258	927601	1.41908e+06	696444	431026	1.07529e+06	1.24773e+06	2.34835e+06	454115	3.68302e+06	1485174	627623
C18	ESI-	176.056	0.84324	[M+Acetate]-	Acetylglycine	HMDB0000532	√		84963.4	1.30089e+06	235821	129870	187428	276946	61718.3	252040	127424	423403	293689	162201	197910	403493	205911	460505	489872	348650	256839	247888	124816	282008	87334.7	67691.9	94488.4	2700919	184350	383180	119946	215271	229494	889455	2831298	3.24712e+06	1441387	506080	1.81651e+06	164192	290598	103293	301216
C18	ESI-	116.035	0.849048	[M-H]-	Acetylglycine	HMDB0000532	√	√	673383	6539651	2.41296e+06	555127	1.21756e+06	1.68411e+06	857342	2.8579e+06	1302165	1.66441e+06	1.83537e+06	1.08619e+06	729710	1.31716e+06	2123885	1.38534e+06	1.33809e+06	2.01639e+06	2.45203e+06	4588968	696662	3.04557e+06	2.42904e+06	535364	685555	1.66517e+06	1.78682e+06	1.21348e+06	1.18889e+06	4160490	1.42223e+06	1170340	1.78208e+06	2.87541e+06	1.47365e+06	712994	459974	789270	1.34125e+06	1.5617e+06	1918201
HILIC	ESI-	116.035	5.40926	[M-H]-	Acetylglycine	HMDB0000532		√	5.66915e+06	9769652	8543881	2.90383e+06	3.79682e+06	8.07518e+06	3.83595e+06	22686916	7.35869e+06	8490389	7390501	6280538	5894080	3.71939e+06	13988763	8915055	14130019	10268958	7919462	19746982	3.05685e+06	15507042	21196254	3475674	3485155	6975558	13689696	5521192	10944355	21312630	7697779	7729722	11894992	22615856	8.33342e+06	5010564	15729861	27114676	9688915	8108505	14052062
C18	ESI-	173.009	0.863968	[M-H]-	Aconitic acid	HMDB0247961		√	156779	9131430	639052	538574	3.57008e+06	4.20724e+06	336545	8.25813e+06	143566	4.17925e+06	1.43966e+06	440974	385144	1.42352e+06	16548979	838404	37909690	6946032	6.08722e+06	1.17293e+06	320753	815128	5633236	438663	308794	3.21945e+06	24613672	2.3271e+06	404059	2750085	310670	501652	3.1965e+06	11284145	13271252	351000	1.72369e+06	222172	388694	2.94023e+06	2.85441e+06
C18	ESI+	291.157	7.43157	[M+Na]+	Acoric acid	HMDB0038165		√	1.33196e+06	1.34425e+06	1.44811e+06	1.44799e+06	1.22954e+06	1.60538e+06	1.29849e+06	1448507	1.18733e+06	1.41698e+06	1.34641e+06	1.3892e+06	1.50096e+06	1.51734e+06	1.22738e+06	1.41442e+06	1.43249e+06	1.20676e+06	1.4184e+06	1.32867e+06	1.37148e+06	1453135	1.35882e+06	1.32222e+06	1.49277e+06	1338590	1211083	1.35242e+06	1.44519e+06	1527709	1.39183e+06	1.1917e+06	1.01896e+06	1.38888e+06	1.17173e+06	1.25833e+06	1.3987e+06	1.40227e+06	1.40583e+06	1.39221e+06	1.43798e+06
HILIC	ESI-	134.047	9.14618	[M-H]-	Adenine	HMDB0000034	√		509558	607394	637374	440932	655522	796471	117123	418566	279044	1.1986e+06	208155	437162	308075	282649	1.13044e+06	345034	496627	754183	307272	180626	218476	649106	1178328	364600	364201	307671	316719	211004	360460	410543	228459	153708	139667	266281	147108	134662	262152	390156	353916	334523	552148
C18	ESI+	136.062	0.831204	[M+H]+	Adenine	HMDB0000034	√	√	1.76442e+06	10703558	3.3839e+06	2.02659e+06	3.41965e+06	6.55021e+06	457676	3485963	118155	6.00456e+06	1.4254e+06	1.25503e+06	1.51895e+06	6.61843e+06	11099938	1.9997e+06	9426875	289272	3067995	1.44094e+06	412447	2.17818e+06	9000991	1.0658e+06	403748	18486426	292688	905532	1.35129e+06	974079	1.04862e+06	421425	1000	769979	220763	686580	1.58328e+06	296183	837996	4290282	2.5814e+06
HILIC	ESI+	136.062	9.1396	[M+H]+	Adenine	HMDB0000034	√	√	1.91992e+06	3075133	3.23088e+06	1.91406e+06	2554214	3.38349e+06	549340	2.2618e+06	1.28903e+06	5819554	1.36687e+06	1.92907e+06	1.40554e+06	1.895e+06	5.62132e+06	1.7062e+06	3040308	3.39074e+06	1.84765e+06	1.00715e+06	1.09411e+06	2.21787e+06	4665882	1.60636e+06	1.36425e+06	1.44823e+06	1.564e+06	824610	1.3422e+06	1.7231e+06	1.13379e+06	629246	1000	1931291	843289	652989	1.22431e+06	2.0649e+06	1.72883e+06	2.05823e+06	2.60655e+06
C18	ESI+	268.104	1.20785	[M+H]+	Adenosine	HMDB0000050		√	1.52612e+06	2.97147e+06	3766773	2.22766e+06	2119606	1000	328269	1.78139e+06	591297	6564850	1.22721e+06	2.08927e+06	1.44381e+06	904873	4.40682e+06	2.05514e+06	2.54233e+06	1.84833e+06	1.66365e+06	1.37648e+06	934438	3.27153e+06	7332306	3.05971e+06	1.26351e+06	524778	911137	456501	1.28167e+06	1.96465e+06	2.03073e+06	1.16028e+06	120615	1.89354e+06	278021	328742	2.68567e+06	1196419	1379269	3063128	2.16668e+06
HILIC	ESI+	268.104	8.58478	[M+H]+	Adenosine	HMDB0000050	√	√	21925952	30918226	40287720	23796208	34740050	49934536	4326652	20646966	12496780	56097284	10570164	15641446	10791223	11893092	40618104	22189932	28274552	36081224	22137378	10534723	11321106	25985982	53885620	23412968	15067014	5994082	15520368	6782096	12963253	22974482	13252183	4.50153e+06	1000	12291792	4630537	4830512	18732634	15775096	14102771	23958162	21359968
HILIC	ESI+	268.104	9.15102	[M+H]+	Adenosine	HMDB0000050	√	√	30124980	39006296	48461344	28991060	45505196	58911644	5918662	29658390	20095104	81133700	15774743	29471090	19250854	15467893	77016220	26814396	43254612	53288404	24586784	14055104	17411082	38231000	86088990	29341084	22893350	7003603	25378420	12873073	21708212	30080496	19295596	9105850	1000	28010444	9043881	6255190	21519192	28573942	21303726	26661176	37376344
C18	ESI-	346.056	0.802125	[M-H]-	Adenosine monophosphate	HMDB0000045	√	√	3.86535e+06	8953205	6102646	5986321	4454729	5394838	849716	3.93153e+06	3.89772e+06	7.9586e+06	1.18339e+06	2.88137e+06	3.99171e+06	5638525	9458250	2.33274e+06	15199578	3.96094e+06	5637459	1.69795e+06	3.36409e+06	7.19142e+06	6146271	1.31484e+06	2.80006e+06	20020260	1.03362e+06	1.68084e+06	1.88867e+06	4225231	2.84713e+06	882335	1.34267e+06	2.99922e+06	792158	888162	2.81164e+06	1.23165e+06	407185	5256119	9385453
HILIC	ESI-	346.055	14.1813	[M-H]-	Adenosine monophosphate	HMDB0000045		√	616840	1.09866e+06	595403	527699	471836	469436	99390.6	338053	305372	797491	129007	281813	326590	615944	809867	357360	1.13561e+06	353184	550176	143755	290811	705813	865089	175317	275170	1625535	117310	133031	225569	367077	298231	80812.5	101074	131371	94397.4	147869	237005	246205	114124	529274	767836
C18	ESI+	174.538	0.779596	[M+2H]+2	Adenosine monophosphate	HMDB0000045	√		19153826	2.95388e+06	11882219	14130640	19133844	7968750	14216442	6992838	147053	13377657	22518170	5.15466e+06	7.78162e+06	14200323	2.77872e+06	7.46562e+06	1.29064e+06	3.00914e+06	8584356	14580963	16155286	14168453	2.12809e+06	22382092	12390771	5131076	9082595	11484433	13193927	12077934	9731460	6563574	440349	1.55673e+06	7.96613e+06	6609838	1.38213e+06	3.28983e+06	26805420	7297997	4.56841e+06
C18	ESI+	348.07	0.808961	[M+H]+	Adenosine monophosphate	HMDB0000045	√		6413073	3.51844e+06	5689388	4.48759e+06	3.68915e+06	2.34805e+06	945500	2722788	542291	4883882	505392	2.36111e+06	2.85683e+06	3624055	5016983	2221453	7822037	749165	3.44375e+06	1.64434e+06	2.1282e+06	6.76212e+06	4875391	993371	2.38672e+06	9555696	295540	1.19498e+06	1.73751e+06	2.7095e+06	1.95105e+06	717282	1000	2796880	160679	904632	1544482	606469	298931	4.194e+06	6.28839e+06
C18	ESI-	167.033	4.30058	[M-2H+Na]-	Adipic acid	HMDB0000448	√		78270.2	200494	123586	225098	161532	100990	82676.7	120030	192413	118286	169846	112728	219502	131821	131957	136721	234175	126799	99955.4	129945	80062.3	130948	96451.4	112802	131286	129377	257738	140969	67071.7	190184	221322	172571	161928	161744	199220	157332	162028	76043.6	107876	151111	176823
C18	ESI-	145.051	4.29736	[M-H]-	Adipic acid	HMDB0000448	√	√	545153	1.32472e+06	772620	1.27107e+06	1.03941e+06	882016	721598	813304	1.31199e+06	984145	1.15985e+06	747828	1528127	760617	962066	808930	1.39686e+06	871812	864834	853563	613812	841194	683430	767978	1126821	809554	1.90495e+06	999646	543800	1.02833e+06	1.2203e+06	1.05721e+06	1050727	1169098	1.25709e+06	998548	1.18873e+06	482570	825677	945903	1.15176e+06
HILIC	ESI-	145.051	2.29741	[M-H]-	Adipic acid	HMDB0000448	√		6.11003e+06	7328452	5555032	7.50033e+06	5481092	3.45799e+06	4.25595e+06	6429371	5.24075e+06	4.33007e+06	4898820	4284130	6559915	4530410	4.09361e+06	5821741	6730477	5594371	4407964	4.23505e+06	4468078	4364413	5891673	4.87153e+06	5711645	5.88536e+06	7623672	5.72747e+06	3.38658e+06	4.75396e+06	4410372	150637380	246027000	414638180	123758450	183022130	279740030	4724977	4.91909e+06	6373060	6.57404e+06
C18	ESI+	333.277	11.2712	[M+H]+	Adrenic acid	HMDB0002226		√	610794	726193	1.0688e+06	579943	830003	733522	1.04297e+06	831065	891910	813791	920382	815105	699185	859242	974774	1.09718e+06	1.0384e+06	881223	1.31628e+06	1.07537e+06	936253	1.19665e+06	654767	1042362	952266	922143	1.09148e+06	807101	1.07701e+06	1.07706e+06	931336	430809	1.02453e+06	855871	873520	810346	902023	1.14189e+06	935536	1112878	880498
C18	ESI-	315.079	0.722483	[2M-H]-	Allantoin	HMDB0000462	√		148258	847315	250559	146940	765493	385577	149640	571567	313285	1130063	280588	354719	334237	206493	957666	515789	657266	1.07848e+06	589480	416646	152251	816465	387190	229408	234067	790762	733953	503738	349348	502326	289263	1000	887796	749282	217698	691665	1.11289e+06	333491	322683	275664	623178
C18	ESI-	157.037	0.693512	[M-H]-	Allantoin	HMDB0000462	√		469912	331692	137787	689352	338705	202019	495009	460675	210117	206371	643242	167302	296329	193006	397810	570524	486742	543470	592336	384156	329589	762699	419454	464983	447097	218063	1.23193e+06	803330	472212	185121	282436	314638	834376	370022	454413	351913	536806	329370	548146	355865	550380
HILIC	ESI+	301.217	1.58895	[M+H]+	all-trans-Retinoic acid	HMDB0001852	√		461738	934313	103203	237875	863856	484784	387521	699304	363624	1.18715e+06	1.01047e+06	255961	193934	412956	542209	655634	1065465	1.02511e+06	685594	873421	649392	667703	630734	407013	622331	266687	798890	158516	349369	492227	1.14438e+06	452773	1.06879e+06	218874	905559	878210	881130	717361	1.21482e+06	317245	286643
C18	ESI+	430.379	14.0974	[M]+	alpha-Tocopherol	HMDB0001893		√	8616681	94488800	9328033	13570188	12990875	31128400	6674040	39453760	2.13638e+06	27607448	28576620	10828005	13414404	15652942	20077162	22734506	51686820	8768980	55356984	13237163	20516892	19779378	132224920	10866770	6.78662e+06	20046728	5094555	4.2283e+06	13595157	26784932	25978758	7434783	1.52042e+06	27514544	8422351	10708271	22430934	2.65934e+06	16460881	34301100	1.74291e+06
HILIC	ESI+	429.373	1.54451	[M+H]+	alpha-Tocopherol	HMDB0001893	√		100334270	39685420	134077430	138039600	87352136	95240824	98816640	172942180	125883930	87615980	117298300	64584340	37780664	73358690	83004500	117585870	75206230	97075950	110341760	64992740	118603180	96829016	81035624	86609270	82929630	157624320	79058350	22639234	68507070	89548410	81987510	149254850	76230370	40562172	66021924	135769460	153037340	96286280	77182616	174407800	32298044
C18	ESI+	114.091	4.69655	[M+H-H2O]+	Aminocaproic acid	HMDB0001901		√	38579460	144770180	63912724	33383272	23935646	20076338	7.41809e+06	24459742	1.67574e+06	30497810	9603759	4.23329e+06	3.31506e+06	12580373	13768033	12614076	27892198	3.71293e+06	13410055	8046618	4.42572e+06	14376302	12105403	30645314	5.95499e+06	9564877	6872266	101709336	16315324	14674658	22465418	6521554	2.24552e+06	50194824	8945478	13586153	12429835	2.72903e+06	3.51408e+06	28102604	13915974
HILIC	ESI+	114.092	2.0579	[M+H-H2O]+	Aminocaproic acid	HMDB0001901		√	224612830	434393300	250674770	164644420	106854490	67896264	38512604	99901416	46837480	113874090	51114320	28107076	15636502	55568804	59986450	42523984	84749940	69881940	49346556	33229006	31314750	53374264	48397660	171543980	34421572	44703600	100719144	582159500	95639270	71785980	82540050	40057040	53018590	208372370	149997600	67168504	65170060	43216616	25587470	111391656	77311540
C18	ESI+	136.112	4.55733	[M+H]+	Amphetamine	HMDB0014328		√	1.13388e+06	1.16602e+06	992472	1.06304e+06	930166	845868	996394	880806	950169	1.09509e+06	993686	1.05766e+06	1.15325e+06	833635	1.11552e+06	938203	1.00075e+06	1.13735e+06	963388	898732	1.01146e+06	927430	926598	942091	1.04109e+06	1.01063e+06	1.03026e+06	1.11565e+06	1.11171e+06	992794	1.02676e+06	914380	1.17627e+06	1.11803e+06	1.24138e+06	952313	944908	1.04409e+06	1.03807e+06	1.03099e+06	1.14975e+06
C18	ESI-	369.174	7.60163	[M-H]-	Androsterone sulfate	HMDB0002759		√	501736	929914	387179	1.46589e+06	672022	2.63916e+06	800366	870761	813386	385119	26794.9	1.01419e+06	487545	1.25906e+06	420744	133718	3.21787e+06	410383	1.59804e+06	419162	1.49287e+06	238304	2.8931e+06	737548	129055	2114423	27724.3	123887	74209.8	1.07822e+06	1000	212487	1.44563e+06	2.74972e+06	1.0225e+06	755596	3.61846e+06	81663.5	483874	167112	260668
HILIC	ESI-	369.174	2.25406	[M-H]-	Androsterone sulfate	HMDB0002759		√	3879318	3883347	1.74992e+06	4.54966e+06	2.86293e+06	11768841	3.84388e+06	3.21716e+06	2.11189e+06	1.60938e+06	301841	5076460	2285915	5.74073e+06	2.40525e+06	852594	10642978	1.49773e+06	8.11287e+06	1.61485e+06	5645317	1.12276e+06	11375496	5.59634e+06	689910	8843558	146683	909976	380941	4.47406e+06	129650	753755	5405704	9367433	4.23571e+06	4.77635e+06	16918064	2.33349e+06	3.53639e+06	745132	1.63333e+06
HILIC	ESI+	94.0651	11.6255	[M+H]+	Aniline	HMDB0003012		√	321685	288071	456207	1.08298e+06	1.46946e+06	1.47075e+06	942820	395907	429542	4102273	4.35652e+06	777616	996342	2274583	382380	292110	1.10292e+06	670676	685921	720773	678280	3844848	3074368	680568	785333	1.24606e+06	1.49018e+06	654320	1.01562e+06	909119	573899	1.23263e+06	1000	413164	1947398	1.2346e+06	280588	255799	536323	1.75484e+06	2711697
C18	ESI-	303.233	11.5936	[M-H]-	Arachidonic acid	HMDB0001043		√	149550	733811	234515	296863	137677	392342	187830	612177	324181	255967	222903	46398.3	70134.6	207007	185603	274712	356134	102207	592664	210900	87428.8	93283.9	844243	123845	27666.3	933703	52087.3	1000	1000	171260	111263	724797	889491	160349	156330	1.00498e+06	2624752	32936.6	228168	524410	21386
C18	ESI-	175.025	0.828238	[M-H]-	Ascorbic acid	HMDB0000044	√	√	1000	339946940	2.43834e+06	1000	779731	149431800	258239	1.04247e+06	2.22129e+06	93360940	4249903	52005988	20928818	95338780	55038370	2.7401e+06	138940050	2.4667e+06	42036750	445518	259956	13846460	1187631	97325.8	164649	263650380	5762435	688674	52819132	156782000	19433708	233303	1.23656e+06	953650	1.52498e+06	127616	454326	352428	567965	2.89483e+06	1.13375e+06
C18	ESI+	203.15	0.723316	[M+H]+	Asymmetric dimethylarginine	HMDB0001539		√	9654252	14979689	11507237	10506958	8593370	25409964	11759897	31871122	1.2973e+06	17104848	18979988	13268489	11669507	20077170	24332064	27053480	51888564	5.67542e+06	15528240	15499876	10282761	12911144	13923202	9376717	11645571	50478050	12665566	11357943	20913520	8702100	21466952	56553480	24556518	87036680	15210413	91411944	78988490	18295818	11533030	24216578	20105144
C18	ESI+	351.251	9.45998	[M+Na]+	Avocadene 4-acetate	HMDB0031045		√	373646	365450	385251	245590	363904	368251	383513	284743	318707	332789	306790	335959	311750	345880	382022	425880	397607	297173	399550	369768	438997	282595	358284	427688	335511	312312	309498	277919	326743	374688	317625	328970	247951	282603	338654	353642	333658	356095	315315	358266	374780
C18	ESI+	349.235	9.62429	[M+Na]+	Avocadyne 1-acetate	HMDB0031048		√	437397	665780	433107	368637	410681	556480	384924	550631	300896	251956	441575	319247	335441	560056	646861	540237	475711	350526	486224	391623	447824	330155	715793	315443	354699	437277	300979	577234	303613	366052	421332	320726	403024	417291	282194	439225	512687	351725	474901	599985	285122
C18	ESI-	187.098	6.25337	[M-H]-	Azelaic acid	HMDB0000784	√	√	16753577	19222372	19024346	21324414	19852144	19529318	17832676	18618996	19429878	17202990	18311276	16593992	23004838	16661861	18358560	15926423	23035856	19704850	18290972	20051312	20180050	19664672	18366822	16589163	19953726	20204446	20858912	19647884	17740638	18011944	16853502	20512012	22645138	21008360	20240844	19043900	20065194	17435014	18114828	18620508	19838210
HILIC	ESI-	152.048	13.0564	[M+Cl]-	Betaine	HMDB0000043	√		258633	2.42618e+06	204987	352831	504261	751440	301859	363114	166524	432014	441763	485452	294438	313759	2.50494e+06	498351	1.13446e+06	735932	547603	401106	228365	378053	5.8471e+06	253938	199199	1.24459e+06	523335	258467	607037	660371	236981	376841	553172	1.27454e+06	403202	245225	801788	401035	279769	541150	328035
HILIC	ESI+	118.086	13.1156	[M+H]+	Betaine	HMDB0000043	√	√	404737440	1038117500	364127970	476468800	616647740	700775360	340212060	419343900	180982320	620325700	615778800	617691260	412591900	485063140	1109973900	415455800	860483200	736570500	677177800	449042340	316890600	522661440	1620870000	361722880	368813900	806968800	595130750	371570780	645911940	683441500	401622430	544934000	5535675	696229300	432931140	410782530	763322560	522687360	378050020	694408900	540463550
HILIC	ESI+	164.092	13.3764	[M+H]+	Bicine	HMDB0011727		√	1.2315e+06	1.14881e+06	1.3726e+06	1.30533e+06	1.76155e+06	1.39245e+06	1.30853e+06	1.19232e+06	1.51259e+06	1.36374e+06	1.69823e+06	1.0972e+06	1.33848e+06	1207836	1.55358e+06	1.16358e+06	1.24691e+06	1.4502e+06	1.60023e+06	1.56294e+06	1.43949e+06	1180603	1.28582e+06	1.64426e+06	1.2349e+06	1.19547e+06	1.25379e+06	1.29843e+06	1.60733e+06	1.40282e+06	1.18554e+06	1.36494e+06	1000	1.26915e+06	1.37445e+06	1.18031e+06	1621150	1.1631e+06	1.37669e+06	1.3286e+06	1.55429e+06
C18	ESI+	262.12	10.9008	[M+NH4]+	Biotin	HMDB0000030		√	307667	274040	464182	391826	462064	386664	404451	480025	417356	700001	534223	996340	19335390	341858	439577	380779	345121	455482	423342	562003	552996	444423	439325	467378	504490	482303	537636	486149	523339	430293	381153	399024	360483	646202	340594	470825	439942	337035	533386	431140	534331
C18	ESI+	481.401	6.63271	[M+H]+	Bis(2,2,6,6-tetramethyl-4-piperidyl) sebacate	-		√	1521511	1.95049e+06	2.05613e+06	1.94409e+06	1.92689e+06	2.50505e+06	2.16147e+06	1685348	2.02506e+06	1517931	2110446	1.90525e+06	1912043	2294994	1.97891e+06	2277478	1972398	2.06961e+06	2186108	1.55317e+06	1.89845e+06	1.63103e+06	2.22785e+06	2.02731e+06	2.06039e+06	1.76487e+06	1.94198e+06	1.88075e+06	2134798	1.92984e+06	2.05873e+06	1.3338e+06	2.02603e+06	1.34455e+06	2.02153e+06	2.14863e+06	2.04384e+06	1.59965e+06	1.65042e+06	1844723	1570468
HILIC	ESI+	391.284	1.50211	[M+H]+	Bis(2-ethylhexyl) phthalate	HMDB0249243	√		699780	755357	1.73061e+06	793131	844219	1.99115e+06	1.19356e+06	1770932	704565	2.32861e+06	1.23196e+06	508274	168057	1.16278e+06	321124	2.22613e+06	620396	852864	707768	2770385	1.46118e+06	2.37783e+06	510222	2179477	1.03592e+06	831690	248616	128423	289436	1.23218e+06	2.25197e+06	1.41393e+06	1.17452e+06	220576	365215	2.60284e+06	1870531	322604	2899700	1.49653e+06	524022
C18	ESI+	232.154	4.33277	[M+H]+	Butyrylcarnitine	HMDB0002013		√	1.00606e+06	4.96194e+06	3.89083e+06	3.27102e+06	928563	4164700	2.43994e+06	2.92995e+06	199735	3.22009e+06	1.40646e+06	2.73543e+06	1.30109e+06	2427117	4.59917e+06	5.96413e+06	4.49081e+06	673804	2384681	3.20983e+06	895786	2.26013e+06	7658460	1.36127e+06	1325098	3.99747e+06	2660495	1952998	2.30663e+06	2.5507e+06	4.03731e+06	2.20924e+06	426848	4.8239e+06	861911	1.9373e+06	2.46916e+06	2.14988e+06	1.82271e+06	3.26424e+06	2.11285e+06
HILIC	ESI+	232.155	10.5978	[M+H]+	Butyrylcarnitine	HMDB0002013		√	3738092	10682846	8.09731e+06	7894254	2.68117e+06	9494511	7.34633e+06	7186919	3.73343e+06	9681378	6.30395e+06	8964451	6007146	5765340	22733490	12663816	9486887	7422456	6009207	7603391	3.21152e+06	5679067	28568072	3.9079e+06	3.61442e+06	10180363	16702447	8722121	9359818	5.8647e+06	9132665	6306912	1000	16724008	7.26964e+06	5.2866e+06	6303430	24819548	8.37269e+06	6310204	10066088
HILIC	ESI+	181.051	0.711648	[M+H]+	Caffeic acid	HMDB0001964		√	4.87421e+06	6.16745e+06	5.64234e+06	5712077	4.65989e+06	5.60409e+06	6.24088e+06	3.84472e+06	3400974	3.52114e+06	5.97395e+06	3.97544e+06	3.44626e+06	7.03876e+06	4.38833e+06	5.52049e+06	4.26584e+06	4.27234e+06	5.69296e+06	6.24448e+06	3837874	3.97028e+06	4.12087e+06	5.61564e+06	4717978	4197252	4885945	4.75912e+06	3.76638e+06	6024852	6664061	3737085	5.68054e+06	4.13419e+06	4253544	6711262	6766468	3.8134e+06	4.81279e+06	5.26774e+06	3.32776e+06
HILIC	ESI+	195.088	1.88084	[M+H]+	Caffeine	HMDB0001847	√	√	126602	1000	122899	1.1233e+06	1.65952e+06	8968926	141041	197539	1000	1.07713e+06	3352448	2.21411e+06	914971	3795691	1.00443e+06	416953	257035	299231	1.19037e+06	108453	1000	4944721	480094	174875	162411	1.34121e+06	299473	1.18318e+06	226280	365179	1000	300584	37426784	1000	536524	388924	140858	1000	750857	4.1312e+06	4483250
C18	ESI+	195.088	5.06556	[M+H]+	Caffeine	HMDB0001847	√	√	1000	102919	264719	1.05676e+06	2156606	7.91781e+06	202703	124089	1000	1.07056e+06	2185405	2.64339e+06	796610	3.66249e+06	732655	333668	217955	154260	1147730	134260	1000	5663425	470039	258815	195945	1.46612e+06	194216	1.13049e+06	196486	356025	108176	278482	4969687	1000	128196	577661	179648	1000	563557	5029132	5018788
C18	ESI-	339.2	10.7406	[M-H]-	Canrenone	HMDB0003033		√	6.43897e+06	9990050	13175101	11752701	7696733	12527073	8067271	7419790	62318704	10666239	7745936	8.32799e+06	74501460	9020504	5996988	13395863	12809341	10461459	9910248	10066171	8484092	20399864	5.63151e+06	9035473	12904673	9110764	7983402	5346238	5.33321e+06	7959944	19513634	12744652	10135746	5735233	6.78027e+06	8226822	15299875	5377757	9074422	11672795	8355979
HILIC	ESI-	339.199	2.17108	[M-H]-	Canrenone	HMDB0003033		√	20745562	65840212	68781630	64138680	35253964	90585450	20534420	28496544	259355140	48968936	27613266	24708550	234394400	42643560	5226461	122829530	73516344	67368500	62135416	58344440	20343668	130736640	7.39496e+06	43711310	48595476	44094204	29605226	1381226	6.70343e+06	28050498	119617770	45846184	51173668	10789579	20664846	37961424	130334584	15834898	104737570	62194476	29506316
C18	ESI+	540.536	13.0283	[M+H]+	Cer(d18:0/16:0)	HMDB0011760		√	168003	126842	152492	188741	179331	91628.7	360279	170905	138823	92255.6	228532	290211	1000	270109	10509713	253773	2.63508e+06	217776	114769	293146	215373	195921	120755	271984	254633	388645	308284	201018	62307.7	254790	158606	191553	257178	240308	1000	79790	820371	162075	159309	304255	1929025
C18	ESI+	538.519	11.7537	[M+H]+	Cer(d18:1/16:0)	HMDB0004949		√	573051	408499	766091	316402	647187	757309	1.00297e+06	462721	288879	233715	895509	1.08483e+06	1000	528540	9969478	1.14724e+06	4.15512e+06	716119	640133	1000	863463	875050	504812	1.35098e+06	1.28373e+06	904174	1.00009e+06	1.135e+06	205158	981571	652927	381074	816112	801005	1000	365691	2.79061e+06	394221	458547	235717	6650743
HILIC	ESI+	538.519	1.64756	[M+H]+	Cer(d18:1/16:0)	HMDB0004949		√	1.54745e+06	38185244	1.86712e+06	1.67372e+06	3.93657e+06	18695414	1.88446e+06	11072536	2281119	10830137	6837958	1000	1.74994e+06	11126852	8972994	7.02723e+06	3388462	7.1401e+06	11750875	5981490	2.38594e+06	3238147	1.59474e+06	2.53501e+06	1.22963e+06	9599710	19670274	406911	1.15771e+06	2.12947e+06	9229680	2.80454e+06	796752	281981	10117948	16386177	16093091	1.26665e+06	8349686	5512116	367886
C18	ESI+	383.332	13.7073	[M+H]+	Cholesta-4,6-dien-3-one	HMDB0002394		√	3.97859e+06	1.74617e+06	174003	312043	8.12727e+06	472852	464549	719318	261866	868516	1.32922e+06	306190	1.7239e+06	159700	11474969	1.28578e+06	1.45066e+06	564678	780732	3.02383e+06	1.39495e+06	11083226	18981278	417766	1.0731e+06	81180.6	981269	3825966	604894	946103	3.49726e+06	314309	2671920	1.90524e+06	4769968	268607	308320	515653	1.07065e+06	267451	2.80873e+06
HILIC	ESI+	383.331	1.55899	[M+H]+	Cholesta-4,6-dien-3-one	HMDB0002394		√	3.80488e+06	3979768	594836	638361	9650465	2.75707e+06	1.18416e+06	2.90759e+06	1.51807e+06	2.39786e+06	3.84345e+06	341345	411988	1.46413e+06	3.11316e+06	2.44837e+06	3.89847e+06	2.17716e+06	1.94527e+06	3.38391e+06	2.14461e+06	5.40082e+06	4.31183e+06	1.24273e+06	1.78603e+06	543899	3917779	1.14754e+06	921992	2.66157e+06	10741396	885595	6.71683e+06	498259	6.71478e+06	1.12166e+06	1.68618e+06	2.36888e+06	3135219	468522	3.10995e+06
HILIC	ESI-	465.304	2.09135	[M-H]-	Cholesterol sulfate	HMDB0000653		√	49407492	102766950	18444874	23605992	95277490	47553816	23499508	83072570	25799594	46780116	36935308	18095574	11342350	40743716	38587940	36590080	101843336	74772536	87506264	128737016	45617948	63008704	34631492	45348188	35474576	35214750	48906348	2.20307e+06	9789616	32791092	83641080	28138996	95362710	8770693	43201732	41466096	75987490	32156936	108838830	59341852	14337106
HILIC	ESI+	207.207	12.2658	[2M+H]+	Choline	HMDB0000097	√		533446	9223661	1.22646e+06	739745	982028	3.73777e+06	337017	3.61093e+06	657795	3.12864e+06	1.3093e+06	785069	465409	500765	2791349	3.10287e+06	6178438	3.85802e+06	2.9627e+06	871126	634913	884783	2346691	336595	345020	3.90542e+06	2.20821e+06	807023	867022	557339	858013	20538040	1000	145857810	63441056	18619180	69685480	2.76024e+06	1.73451e+06	2.10236e+06	1.35448e+06
HILIC	ESI+	104.107	12.2704	[M]+	Choline	HMDB0000097	√		1633120800	2876742100	2124348200	1761893900	1926919000	2612554500	1380290700	2394518000	1620890000	2503341300	2102038000	1784517600	1387345200	1643379600	2424595700	2533275600	2651660800	2513348400	2576057000	1976071800	1593644900	1869618000	2353373200	1221683500	1244738800	2554011400	2282733800	1632404100	1746539000	1604697100	1892495400	2981733600	62346068	4067986200	3202391600	3105787400	3412732400	2427575300	2276198100	2271442400	2274943200
C18	ESI+	104.107	0.678127	[M+H]+	Choline	HMDB0000097	√	√	1139270400	2202441500	1617941500	1347788200	1417188600	1947716000	1114601000	1896589300	487648030	1532949000	1256999000	1357344900	1152338400	1147058200	1677606800	1647451100	2300267000	868143740	1650336000	1290126300	1080570500	1275873500	1690842800	1021787970	896003200	1723659000	849789060	1182564600	1298893700	1169630500	1224746500	3384660000	1371625200	5432559000	2130762400	3153105200	3581491700	880939460	1211485700	1740670000	1483194600
C18	ESI-	213.002	0.852347	[M-2H+Na]-	Citric acid	HMDB0000094	√		514455	2.02463e+06	794941	935181	1.64927e+06	2.24031e+06	1.01544e+06	1.04174e+06	630169	1275416	1.8601e+06	603118	867649	1.69334e+06	1012582	921920	1.53542e+06	970717	1.12179e+06	2.39416e+06	652386	876435	646716	1.527e+06	1.07299e+06	185863	2.81595e+06	1.37411e+06	539302	1.25887e+06	939229	875820	807930	1.25166e+06	2.32859e+06	875495	835309	927908	1.64499e+06	1.80305e+06	588912
C18	ESI-	191.02	0.852615	[M-H]-	Citric acid	HMDB0000094	√	√	17048724	697927900	78379160	83976770	208976300	939744600	53988508	348717470	46963110	490495460	313653860	73392530	102501690	183268240	673146560	144547340	1739769200	274733700	408831780	319768100	56845548	103188740	352397820	123640730	53883400	30378570	1111268500	164065300	71046200	215582820	72037784	2.69018e+06	242713820	525887300	710841800	65606296	279664700	60140296	95029896	355620900	187030580
HILIC	ESI-	191.02	8.22634	[M-H]-	Citric acid	HMDB0000094		√	8859458	4.15381e+06	8874922	7666845	9701334	5.68276e+06	6.37992e+06	7.39968e+06	6.04716e+06	9845155	7984150	7322402	7258276	4.87959e+06	9579799	7236474	10563166	9199976	7.07488e+06	5.80931e+06	10163505	8423887	10152958	5971208	6756832	11704933	8813699	8989879	7.23534e+06	7.59387e+06	5778151	8918004	8.07234e+06	10297225	8765677	6649255	5225627	9586654	8.04288e+06	7238232	9734180
C18	ESI+	215.016	0.858143	[M+Na]+	Citric acid	HMDB0000094	√		4.08826e+06	7725874	4713524	7741642	8422849	22439166	6082752	11047893	1.04158e+06	12628141	9897560	6.3345e+06	11887172	6.14259e+06	13954567	9298644	23942630	2.86293e+06	7.71352e+06	15164040	4.38635e+06	7340916	6089301	9859478	7.10522e+06	566897	15227447	11760713	7890756	8718690	4.70982e+06	8530134	1.39769e+06	8678028	7.29173e+06	5012718	4729431	6.91685e+06	7.73583e+06	14969693	7094026
C18	ESI-	210.065	0.674448	[M+Cl]-	Citrulline	HMDB0000904	√		279694	591233	281024	260690	378615	555386	324645	541263	139654	507291	713368	452812	503850	481798	1376571	670825	400826	689701	395076	581156	338407	545706	589856	330965	223864	731088	429119	412212	930177	463873	361348	479083	832150	1.00666e+06	401423	522047	524749	328081	368821	576872	777866
C18	ESI-	174.088	0.676551	[M-H]-	Citrulline	HMDB0000904	√	√	786399	1.68531e+06	939106	740503	1.45735e+06	1692553	801949	1.4268e+06	496955	1.49434e+06	1.98415e+06	1167513	1.11929e+06	1.05318e+06	3888045	1.97689e+06	1.50067e+06	1.77396e+06	1.24386e+06	1.58406e+06	972798	2.17781e+06	1.40272e+06	845050	951694	2.05028e+06	1.31803e+06	1.13852e+06	2.81794e+06	1106343	1.0158e+06	1.46553e+06	2.8274e+06	2736387	1.32882e+06	1.3482e+06	2120075	951888	1.16987e+06	1.77429e+06	1.82809e+06
HILIC	ESI-	174.088	14.6824	[M-H]-	Citrulline	HMDB0000904		√	417449	1.55117e+06	613344	539181	761794	1.50238e+06	432501	1.24639e+06	255464	1.07178e+06	1.73935e+06	726149	719380	702232	3.28093e+06	1.65337e+06	1.28642e+06	1.21965e+06	987291	1.11241e+06	499637	987920	2.17055e+06	548845	578534	1.9633e+06	838123	515148	1.96897e+06	659337	624925	1167908	2.87307e+06	3159247	1.1866e+06	1.23398e+06	2.98352e+06	953345	1.00395e+06	1.58588e+06	1762986
HILIC	ESI+	176.103	14.683	[M+H]+	Citrulline	HMDB0000904		√	860021	3.3226e+06	1.17467e+06	1.10278e+06	1.39664e+06	2.46572e+06	721834	2.21083e+06	467439	1.69676e+06	2.8846e+06	1282703	1.32885e+06	1.22663e+06	6.21067e+06	2683850	2.30196e+06	2.16546e+06	1843102	1.98322e+06	952692	1.79427e+06	4053512	944845	895057	3540927	1.27907e+06	876926	3.20588e+06	962244	885090	2.07674e+06	1000	5501612	2164727	1.85762e+06	5193400	2.04702e+06	1.71269e+06	2.71374e+06	2853451
HILIC	ESI+	198.085	14.6817	[M+Na]+	Citrulline	HMDB0000904		√	407500	1.79025e+06	624897	522933	704868	1.11159e+06	338762	1.0727e+06	272028	1.00605e+06	1.2398e+06	667862	612065	651301	3580454	1.62631e+06	1.16783e+06	1.06921e+06	930751	898165	455385	1.06803e+06	2.34714e+06	523588	418754	1.71159e+06	891895	458027	1.71896e+06	552945	451863	1.02723e+06	1000	3096914	1.23186e+06	1.11467e+06	3.27241e+06	1.17725e+06	881103	1.41611e+06	1.57282e+06
C18	ESI+	198.085	0.726553	[M+Na]+	Citrulline	HMDB0000904	√	√	2.51899e+06	3.76805e+06	4.32774e+06	2310457	3.9825e+06	4.41373e+06	1911175	4524665	93957.4	3134220	4.02304e+06	3.38925e+06	3.16408e+06	3.01539e+06	7565728	6.44131e+06	7.56839e+06	928299	4290593	4.93546e+06	1.51066e+06	3476767	5393324	1.49723e+06	1.78011e+06	6606758	918814	3.13165e+06	7524623	3.33437e+06	2.93527e+06	4.40718e+06	1.2074e+06	6.44831e+06	717416	4.75845e+06	7230805	959697	1809989	4.91551e+06	4.54483e+06
C18	ESI+	176.103	0.694235	[M+H]+	Citrulline	HMDB0000904	√	√	1.22677e+06	1.84099e+06	1.58481e+06	1672828	1.89073e+06	2.02624e+06	1.34142e+06	1.44165e+06	346322	1.68448e+06	3.09115e+06	1.82256e+06	1.55128e+06	1.94245e+06	3.17535e+06	1.9803e+06	4117497	897492	1.3799e+06	1.65846e+06	1.58448e+06	1.62929e+06	2589127	1.48792e+06	1.57646e+06	2.75272e+06	794407	967530	4.18977e+06	1.6658e+06	1.42613e+06	2.24343e+06	1.99441e+06	4168252	1084496	4331727	4262965	1.20896e+06	1.43612e+06	2.77886e+06	2.77306e+06
C18	ESI+	347.219	9.29039	[M+H]+	Cortexolone	HMDB0000015		√	758088	913692	708895	633044	798236	800077	766752	660518	632715	694806	816155	783510	704785	805785	741463	740042	611514	640315	811771	927714	759221	819160	657274	878912	762945	999795	609912	677029	727930	846466	822447	868557	507652	681162	642534	948009	812690	662086	746966	657241	633808
C18	ESI-	397.178	6.75769	[M+Cl]-	Cortisol	HMDB0000063	√		252334	1.5541e+06	2.91494e+06	240366	1.43198e+06	2774103	245428	1.19024e+06	2118786	1.56934e+06	493804	1.97597e+06	5343514	3.92708e+06	1.70574e+06	2.41499e+06	1.99853e+06	3.51799e+06	4959833	812349	2.77416e+06	2.16697e+06	1.87957e+06	627894	311179	1.43788e+06	1.83316e+06	4.02689e+06	1.91228e+06	884799	3.50726e+06	3879399	502968	577807	2.56554e+06	1.0412e+06	4044859	391308	1.50628e+06	5.8692e+06	44209.3
HILIC	ESI-	407.207	1.97389	[M+FA-H]-	Cortisol	HMDB0000063	√		505361	632166	422753	383413	336274	1.19864e+06	196712	472887	369684	1000	644440	339588	410536	524620	910839	795261	750640	442466	410118	486295	155390	453363	1.49932e+06	296963	235721	1.31509e+06	421144	317410	1000	466970	1000	221707	904304	331256	811866	810799	1.57727e+06	615260	801906	607410	538287
C18	ESI-	407.208	6.87564	[M-H]-	Cortisol	HMDB0000063		√	99575.2	388129	145698	170903	101140	430060	60092.5	261654	83062.5	1000	263851	101668	104018	184675	495945	205764	310783	152121	193408	111756	72918.8	141992	545990	137920	103441	381712	134586	104853	1000	192773	37607.4	112789	379849	187284	217545	253843	428238	61596.1	186652	247445	218309
HILIC	ESI-	351.184	2.28946	[2M-H]-	Cotinine	HMDB0001046	√		308561	566294	309832	318012	318459	553618	319610	256374	562462	328536	226124	290040	635104	542372	215086	433572	344485	335703	400612	406213	264463	296727	417813	529208	400063	336158	451849	168489	205949	419567	516549	316505	448149	391814	274691	430819	963882	148643	394803	680595	198593
HILIC	ESI-	209.045	2.05494	[M+FA-H]-	Coumarinic acid	HMDB0041592	√		4.68653e+06	3.00766e+06	2.08436e+06	848432	348804	1.10373e+06	564265	1408025	1643762	828945	571287	999645	1.06587e+06	906044	1.71873e+06	3.86849e+06	996109	1536326	1.04576e+06	1.75784e+06	402803	690036	904091	380962	113609	1.13976e+06	1.84353e+06	337108	330177	330139	625364	487158	491524	1.97175e+06	2756323	453114	1.24558e+06	588646	1.03212e+06	399917	661482
HILIC	ESI+	182.082	2.06126	[M+NH4]+	Coumarinic acid	HMDB0041592	√		235009	1000	466450	452800	545281	1000	294753	552812	105933	1000	1.31933e+06	146464	1000	569519	817766	1000	493886	490254	251184	355936	248608	335085	1.33067e+06	401077	219936	391020	285338	806196	193086	101956	211854	224922	1.07876e+06	1.78201e+06	1.02411e+06	1662434	489517	695361	524417	606832	916690
HILIC	ESI+	132.077	14.1389	[M+H]+	Creatine	HMDB0000064		√	68385384	194280430	110326200	101955600	77403420	115889360	31043244	106484470	64167644	128519256	54890250	74609260	73009224	82237704	144522820	86139210	188085860	139409420	148977000	93645096	44524496	60816748	242434180	41949240	44002210	257227790	81111860	76012240	54677060	85887710	104877360	74546700	1000	195525500	77707020	81215016	189404400	118788210	77280850	108856790	92316790
C18	ESI+	132.077	0.722528	[M+H]+	Creatine	HMDB0000064	√	√	227117540	361378340	544011300	409552450	318808700	345064580	146803600	420544300	42272256	436930400	169736770	362177000	213228400	391834780	285611300	248521760	390027740	156062600	507479260	289978080	156178960	215423200	344291330	191354820	194698050	726624800	136508900	218359540	225945540	322096540	487581860	206232220	82959100	400221920	105128130	387847550	412549300	142906600	184391090	449591900	297869380
HILIC	ESI+	114.066	12.7252	[M+H-H2O]+	Creatine	HMDB0000064		√	3.19839e+06	2.10189e+06	1.99634e+06	1.51287e+06	1.82145e+06	2.49455e+06	1.62766e+06	2.27024e+06	1.49639e+06	2.64729e+06	4.27037e+06	2.30922e+06	1492064	1.78109e+06	3561130	2882289	7006440	2.03953e+06	2.0527e+06	1.79154e+06	1.7623e+06	2.46237e+06	3221685	1649914	3.75627e+06	2.46335e+06	1.83045e+06	3.10139e+06	4.44826e+06	1.72548e+06	1.6345e+06	2.40089e+06	1000	2546468	2.00897e+06	3.38757e+06	2.87454e+06	2.4717e+06	1.73591e+06	2.41694e+06	3.16402e+06
C18	ESI+	170.033	0.717395	[M+K]+	Creatine	HMDB0000064	√		4279244	5661965	10227951	6297918	3.46732e+06	6.01344e+06	2413126	6.09569e+06	437742	4977576	1680100	5.43067e+06	2.35667e+06	6470086	6360556	3.86653e+06	11740696	958245	7.21588e+06	4363843	1.68599e+06	2.89533e+06	13706040	2.45995e+06	1.97363e+06	19015544	659768	3.1375e+06	2895219	5574853	7279283	3.16843e+06	496993	8719601	664657	6528458	10354030	920840	1189902	7.71393e+06	4238100
C18	ESI+	154.059	0.725952	[M+Na]+	Creatine	HMDB0000064	√		32081402	57936864	70625700	64045572	39176704	56219140	19272598	31198066	7339439	35426664	13210587	36561972	38550130	48085224	45464628	27817540	49352630	19708502	54448864	46941868	22996996	22901598	64317868	29164358	28080410	64177732	11213357	33067552	34689996	53578636	55393740	14104576	4873644	29273606	8792790	24028984	31214844	11360652	25148688	59127860	35694868
HILIC	ESI+	176.041	14.1601	[M-H+2Na]+	Creatine	HMDB0000064		√	461929	1.39748e+06	573170	566824	607809	717104	223573	796752	333306	837763	540855	376847	555403	381748	1.07548e+06	632750	1.21003e+06	966266	1.01143e+06	653100	298271	387475	1.74191e+06	288401	286441	1534345	771668	520895	444097	660103	589733	502463	1000	1451689	783887	500581	1196151	873257	533673	660787	670138
HILIC	ESI+	114.066	11.8089	[M+H]+	Creatinine	HMDB0000562		√	265807460	498406430	312664450	271048900	320413470	443811650	212171890	581499140	193748240	461785800	869661060	349904100	297228450	293237400	680202940	485127000	489993180	405230460	374268900	351089920	242649250	515255700	670564600	270346500	244746750	569043140	263797970	288744670	521073660	241277280	204349060	326535260	1000	682579200	410522080	297393500	595118800	472176450	266968260	529088800	591851460
C18	ESI+	114.066	0.71739	[M+H]+	Creatinine	HMDB0000562	√	√	48315184	47347676	59068640	51399790	55748460	67593180	47728250	161094560	17640478	100563090	263937840	82395220	48057572	56913360	119252480	101131130	77516376	27212660	61877156	60222310	40759480	131121500	85307470	52952184	48702764	91946584	24610296	54193460	113406110	35577630	38373116	42180176	31402188	72574210	29965778	49633436	66668544	59259710	34549548	116388824	100920216
C18	ESI-	177.034	0.708375	[M-H]-	Cysteinylglycine	HMDB0000078		√	210518	2.61014e+06	369515	146113	1.39461e+06	1.63465e+06	116846	108541	686907	3.67645e+06	1.51445e+06	969517	2342932	1109744	2.09185e+06	1059518	2.34619e+06	170876	909431	548233	166808	441020	130114	153776	129868	1.09244e+06	1.53781e+06	75033.7	1.61894e+06	1.93242e+06	918111	38946.3	1000	155191	1603853	1000	356778	483389	1.39524e+06	104439	417868
HILIC	ESI+	241.032	15.608	[M+H]+	Cystine	HMDB0250712		√	498650	241693	245213	135609	429902	612948	156971	281667	563550	2508106	594924	1.44474e+06	1.30216e+06	148779	2.2185e+06	2.45005e+06	1.40014e+06	866631	1235237	436411	280861	1.06458e+06	6656604	129984	342989	1.69748e+06	921248	723471	1.46182e+06	479707	721425	2.08686e+06	2.22055e+06	5409870	1.12013e+06	720237	7.32526e+06	744410	260170	446887	1251121
C18	ESI+	244.093	0.806017	[M+H]+	Cytidine	HMDB0000089	√		1.04915e+06	1.53168e+06	3.60207e+06	1.55405e+06	1.41615e+06	8.03376e+06	453372	831821	376224	2.99993e+06	955814	2.49545e+06	2053226	2.98791e+06	5231859	2517156	5.49199e+06	1.15377e+06	3.78609e+06	899470	769419	1.25786e+06	6.35992e+06	2179131	710762	547198	1.4392e+06	335528	1.83843e+06	10137829	378365	270369	1000	1.11091e+06	159821	459719	332973	224486	922447	1.6294e+06	1.15694e+06
C18	ESI+	266.075	0.801917	[M+Na]+	Cytidine	HMDB0000089	√	√	1.51074e+06	2.90501e+06	6.12136e+06	2.48695e+06	3.32347e+06	12616882	1.15372e+06	1.08423e+06	129166	6.27297e+06	1.40456e+06	3.79502e+06	3.10004e+06	6239472	6.8429e+06	5691400	6399836	1.45953e+06	6320198	1.36924e+06	1.45394e+06	2.03241e+06	9140699	3.39601e+06	888880	637122	2.27132e+06	267825	3.81897e+06	16919066	642707	215250	1000	573889	1000	1000	451199	213531	2275191	4.16471e+06	1544171
HILIC	ESI-	304.034	13.9732	[M-H]-	Cytidine 2',3'-cyclic phosphate	HMDB0011691		√	802357	960793	499750	436157	1.00063e+06	1019887	208070	1.00658e+06	694818	756960	505024	754044	328487	437486	2.72683e+06	443641	1.74449e+06	1.30281e+06	1.05883e+06	368676	901932	1.18853e+06	1.7711e+06	352053	447532	1.12346e+06	382219	302004	772909	685183	854939	60654.6	58788.1	109350	30981.4	52025.7	98376.2	488823	164573	1.14559e+06	1.00932e+06
HILIC	ESI+	306.049	13.9672	[M+H]+	Cytidine 2',3'-cyclic phosphate	HMDB0011691		√	1398577	1.54067e+06	669220	588042	1431186	1.52096e+06	416523	1.63089e+06	1.18433e+06	1.31761e+06	901345	1.10732e+06	513975	790461	3721731	587659	2.43477e+06	1.9206e+06	1.52791e+06	500191	1.39192e+06	2.07643e+06	2.75811e+06	545162	700629	1.14448e+06	702788	459472	1.2499e+06	1.03401e+06	1.22444e+06	1000	1000	250467	1000	1000	1000	890267	274893	1685250	1.69743e+06
C18	ESI-	322.045	0.821713	[M-H]-	Cytidine monophosphate	HMDB0000095		√	2.0234e+06	8014534	5711556	2327863	3.30886e+06	2782286	1.69257e+06	9255464	3315693	4268634	3.98652e+06	5262112	3.49298e+06	5634200	12458924	2989249	9459052	4586235	5169594	2.66747e+06	3.21843e+06	5.90972e+06	20215044	1.37662e+06	2.0083e+06	4176677	1.32115e+06	1.03823e+06	3.02144e+06	3.47128e+06	3.98465e+06	1336629	2.46514e+06	10629746	2.63138e+06	1.25149e+06	5831839	1.15485e+06	989601	4770225	6.36585e+06
C18	ESI+	156.014	0.579756	[M-H+2Na]+	Cytosine	HMDB0000630	√		685355	1.03004e+06	894168	710750	1.07735e+06	1.365e+06	500578	1.46348e+06	382507	1.51612e+06	684177	739264	1.3305e+06	644809	1.44715e+06	990987	2.07932e+06	546519	681986	1.39215e+06	356798	915169	1.30293e+06	529851	780644	1.37707e+06	680936	1187063	839219	683740	498033	688937	275945	1526024	716532	846723	519697	775469	659015	1.203e+06	1.14991e+06
C18	ESI+	316.249	8.03916	[M+H]+	Decanoylcarnitine	HMDB0000651		√	1.91459e+06	2.44823e+06	770878	549693	1.8432e+06	1.69235e+06	790285	3.1072e+06	125296	2494293	1.72326e+06	2539630	1.46154e+06	953482	6675096	2221165	5071772	236328	2.6956e+06	1.74571e+06	725430	2.65719e+06	7512312	797386	1395609	224721	584513	1.22834e+06	1.20544e+06	1.50831e+06	1.11549e+06	883117	149399	2657069	621859	909020	1.58395e+06	294216	640436	2.32736e+06	4.03775e+06
HILIC	ESI+	316.248	7.52865	[M+H]+	Decanoylcarnitine	HMDB0000651		√	2.21823e+06	3.0994e+06	1.13576e+06	858498	2.00945e+06	1.76155e+06	902607	4006896	898368	4.21814e+06	2.6132e+06	2.72372e+06	2.10113e+06	1.14483e+06	5.2226e+06	2.07716e+06	5669495	1.88499e+06	2663847	1414741	1.64907e+06	2.46753e+06	3.98493e+06	956624	1.57232e+06	624304	2.49707e+06	1.39017e+06	1.53428e+06	1786041	1.32139e+06	1.21394e+06	1000	2.92983e+06	4.88127e+06	904018	3058222	2.23555e+06	1.83925e+06	3294758	5.79407e+06
C18	ESI+	314.233	7.64606	[M+H]+	Decenoylcarnitine	HMDB0250918	√		314343	374431	86140.7	200583	225777	408200	152074	424288	1000	377119	384063	570521	383421	1000	1.34342e+06	380176	1.2281e+06	1000	406040	359401	122885	221279	1.60026e+06	222446	177861	1000	185010	248670	326604	277662	128647	203856	1000	492587	79999.3	85196.4	305389	70197.2	1000	336499	783120
C18	ESI+	228.942	0.752675	[M+Fe-H]+	Dehydroascorbic acid	HMDB0001264	√		5.51758e+06	4021584	5287431	6.7122e+06	3.86381e+06	4664692	8788571	2624875	4271101	3.54634e+06	5636443	5764112	4765493	4949333	1.81796e+06	4.49086e+06	1982308	5866916	3523175	4941391	7.08925e+06	4494230	1.94319e+06	7782937	6751178	2593766	5444474	4671955	6.43979e+06	5.95291e+06	4.58935e+06	1.56581e+06	4.22264e+06	965899	7.32657e+06	2.88913e+06	1.39245e+06	5.91718e+06	6.78979e+06	3.81419e+06	2.92454e+06
C18	ESI-	199.098	6.59806	[2M-H]-	delta-Valerolactone	HMDB0250981	√		191981	170995	179656	130673	198154	182891	135334	167087	145648	193623	153015	163411	171202	110537	208905	165801	273168	157462	158434	189301	172096	124992	249518	135569	143958	157485	200272	157915	140944	173762	182987	158057	253165	217906	213429	164491	158209	140222	132011	148616	223136
C18	ESI+	197.154	9.26146	[M+2H]+2	Deoxycholic acid	HMDB0000626	√		639919	318508	750162	577219	795508	570118	689711	599006	758716	668858	772430	769538	762338	639184	742961	695154	654997	746253	584890	335703	779158	648285	628483	642618	814498	636656	741090	588793	729627	698064	754611	868374	743809	702815	706077	737858	612539	768413	731406	698720	682515
HILIC	ESI-	249.048	2.42535	[M-2H+Na]-	Deoxyuridine	HMDB0000012	√		383811	1.45592e+06	575674	352190	873721	1.06921e+06	318554	366119	380758	702136	768026	288640	285194	1.24412e+06	896644	692801	591274	694820	804437	691824	411029	652609	848808	394775	405192	522555	710960	468328	655667	631590	405128	298631	642077	560202	898087	538123	705151	534714	1076585	577137	390564
C18	ESI-	179.056	0.697972	[M-H]-	D-Fructose	HMDB0000660		√	1.85521e+06	8658158	7.01731e+06	5766771	17181674	7059136	5933918	5.71453e+06	7.46939e+06	28245438	9729521	7.44235e+06	7193709	7.09576e+06	14100742	3.1614e+06	16006436	17237542	9833744	4.91292e+06	7.33162e+06	14341892	12516913	4.50859e+06	9825671	3516464	10634497	9618746	8810284	6.58277e+06	7.49711e+06	17776750	25169356	10113696	14817612	12627148	6409998	2.02648e+06	2.82407e+06	3.20061e+06	18268342
C18	ESI+	327.25	10.5755	[M+H-H2O]+	DG(8:0/8:0/0:0)	HMDB0116368		√	3.90119e+06	5041484	4.58962e+06	2.55271e+06	4643508	5151484	5.04611e+06	4331458	4.39687e+06	5.08584e+06	4.02331e+06	4675057	5.01493e+06	5359114	3314434	4.95294e+06	4312310	4271870	5444955	1874639	3.71872e+06	4941649	3.36339e+06	5.69012e+06	4878699	4544591	4975380	4.32209e+06	4784543	4753416	5.33673e+06	4.08404e+06	3.50407e+06	4834567	4.04424e+06	5.13996e+06	4739728	4.72305e+06	4246748	3.88796e+06	4.20096e+06
C18	ESI-	215.033	0.666715	[M+Cl]-	D-Glucose	HMDB0000122	√	√	141660240	167239140	188036780	210483840	143944780	142336960	52514012	157294510	81096620	91032640	276527230	129183700	92553230	80938056	115508600	136330300	65898508	294388300	447457150	337288130	193811870	176387150	244807070	209496590	144333550	176275150	165811140	88892040	395994800	200920210	56543876	434996060	564190300	423047700	356020540	419985860	633892200	49799530	57374200	157507280	369011970
C18	ESI-	225.062	0.655218	[M+FA-H]-	D-Glucose	HMDB0000122	√	√	1.50409e+06	18141636	17151744	3.04736e+06	1.49526e+06	5348314	2.4584e+06	6065114	1.0312e+06	14520269	2.95736e+06	4.05049e+06	1.38897e+06	9700668	3864441	3.36974e+06	3.07994e+06	7.16696e+06	3.36825e+06	2.48846e+06	2.01058e+06	2.19521e+06	8453123	8686819	1.79907e+06	26615786	2.15812e+06	1.01586e+06	3.27507e+06	2.30239e+06	5.27615e+06	4.95644e+06	6658246	13725511	2911205	5614088	9359678	3.56446e+06	4.20244e+06	4677034	2.64916e+06
HILIC	ESI-	225.061	13.202	[M-H]-	D-Glucose	HMDB0000122		√	10953372	9905759	16446784	15359535	11234177	4585785	3.06759e+06	15897905	5.34439e+06	5409754	24754428	8544291	3.44102e+06	4.2106e+06	8.2605e+06	10287849	3.31301e+06	24515628	44086144	23973870	11693991	8889512	30523766	12653669	9329339	3.56409e+06	8035718	5369360	23274804	8712681	2.83389e+06	36303210	43365804	45923508	33073904	41909110	69541210	3549062	4.81919e+06	16545649	37084228
C18	ESI+	219.027	0.665748	[M+K]+	D-Glucose	HMDB0000122	√		2.93113e+06	2.75231e+06	5208547	4.5784e+06	2.71559e+06	3119965	1.02212e+06	4.16818e+06	348390	2.61482e+06	4217892	2.30919e+06	2.00843e+06	2.18695e+06	2509202	2.96815e+06	2885238	1.52554e+06	8649746	6205558	2.90846e+06	2.95791e+06	3.06104e+06	3.74781e+06	2.34078e+06	6223151	1.0502e+06	1.48665e+06	4.58686e+06	2.59674e+06	1.44862e+06	12055952	2.80986e+06	10512195	2.43859e+06	9306123	12621576	768298	793874	4.01753e+06	7.55668e+06
C18	ESI+	279.159	10.2849	[M+H]+	Dibutyl phthalate	HMDB0033244		√	31200154	29817132	32348996	27837700	30951482	30399852	29697840	32089448	28878284	36438916	26686602	30134762	33348920	33035964	34995256	36787980	32633480	31989560	31364046	38140970	33416548	34723856	44898030	32037728	29839290	31649640	33939936	34414492	32789086	30162400	27024222	35951984	32043938	38356330	31035060	29637910	25939960	35148444	31656328	35353068	32937928
HILIC	ESI+	279.159	21.0676	[M+H]+	Dibutyl phthalate	HMDB0033244		√	8472751	7228007	7.53089e+06	7531662	8.08251e+06	6.79649e+06	8.19828e+06	9186768	12103299	11233883	7.3987e+06	11107425	9440592	7.24258e+06	8188176	6.53497e+06	8781231	8221596	6727989	7443143	9987876	6871132	7469172	7.05673e+06	9088622	6970328	7.00812e+06	6451426	8296579	7038103	7922337	10522082	8634479	10295271	8856417	8446313	7163081	8609147	7.81258e+06	7.69959e+06	11126743
C18	ESI+	447.347	13.5896	[M+H]+	Didecyl phthalate	HMDB0251217		√	365980	332100	439305	355521	282203	375497	354225	241348	322571	234993	329921	245060	405977	291365	207530	197763	432082	340201	283637	318270	332086	449960	220772	318740	269913	263084	263807	267933	336577	315349	280955	165653	301591	209720	263467	340695	323374	349240	320460	473708	205085
HILIC	ESI+	106.086	13.3782	[M+H]+	Diethanolamine	HMDB0004437		√	101018850	102287620	80159590	84138830	39338044	64917104	80932904	137588800	97913470	58254144	86802150	113543480	100000010	122088060	35257424	89818180	78662660	63826770	100409370	80439930	51839504	70177840	63648076	60406090	71395464	65903360	86248580	57296756	66801964	65845330	128529000	75842350	1000	44736856	62449124	73822664	57142240	91339624	64398164	96246590	89879660
C18	ESI+	129.066	0.722125	[M+H]+	Dihydrothymine	HMDB0000079		√	20068834	13003370	12644200	5627657	12169985	12995960	14014475	87445740	955347	17425680	16993606	23368940	4448995	20304714	12248778	20138136	7588189	4489535	15682460	18026780	9271127	35670084	7478723	7.58708e+06	23698870	33552930	1.84137e+06	8.13265e+06	27142362	5.36034e+06	8802275	18506864	5638056	21775186	7314143	5002276	19913082	3270571	2.66978e+06	25965108	39745210
C18	ESI+	153.006	0.750275	[M+K]+	Dihydrouracil	HMDB0000076	√		106691160	145160180	136190990	124752550	127458270	144815410	113222520	128828450	17166424	124663620	129124840	91543090	91164960	144249310	115394020	145614610	122975880	63506944	147936670	143120380	97975390	113885180	113382450	120090900	97610136	128529336	70427050	114626900	117945050	146092080	119154860	78755510	38017876	97397750	68165430	133319100	105522930	47436068	116245220	151894340	116707880
C18	ESI-	168.991	0.693026	[M-H]-	Dihydroxyacetone phosphate	HMDB0001473	√		374473	729082	830092	548093	259258	215374	257468	1.03971e+06	550488	457665	233798	666620	545296	1.36114e+06	344207	383763	331326	719315	506926	328623	481752	616000	497325	255999	559630	144578	175881	325900	268900	303106	345403	415195	851142	2050698	1.0306e+06	704799	1.27519e+06	84027.4	107834	570318	723682
C18	ESI+	391.284	12.7709	[M+H]+	Diisooctyl phthalate	HMDB0251353		√	1.09467e+06	1.07581e+06	3143369	1.36004e+06	2.18921e+06	3.12467e+06	1.94401e+06	3.85949e+06	599180	4.19347e+06	1.88481e+06	1.04285e+06	3198767	1.56761e+06	2.7722e+06	4416912	1.55616e+06	985130	1.87716e+06	5.06817e+06	2.12914e+06	6241156	7967020	3329675	1.88302e+06	1.92422e+06	834743	549617	858738	2.4193e+06	3.64298e+06	2859450	1.2019e+06	1.54609e+06	743849	6.87285e+06	2867341	590161	3466652	4.68344e+06	1346298
C18	ESI-	181.048	5.09065	[M-2H+Na]-	Dimethyl glutarate	HMDB0251385	√		86282.2	171167	136310	117649	161560	129253	121845	120702	149127	128200	144940	107177	163281	107085	194061	116499	270203	148939	128042	149534	137598	148657	172320	108090	138980	153199	160430	118044	104172	137074	141533	161921	284019	171712	160413	126552	187222	90163.3	107529	126174	147365
C18	ESI-	159.066	5.08907	[M-H]-	Dimethyl glutarate	HMDB0251385	√		514850	817136	698822	703783	693328	667420	632912	649871	672187	792556	844802	646951	766337	700897	907141	812619	1.35469e+06	825521	770778	633990	678933	791108	979472	633961	747248	802907	812928	652364	547385	866656	751033	893916	1.39167e+06	888700	893602	687413	1.07474e+06	561885	587190	753204	838726
C18	ESI+	177.055	8.34038	[M+H-H2O]+	Dimethyl phthalate	HMDB0251388		√	1.48309e+06	1.56216e+06	1796511	1.16691e+06	1.48073e+06	1.42881e+06	1222768	1.38585e+06	1.30459e+06	1.69787e+06	1.34293e+06	1.15997e+06	1.97567e+06	1.26011e+06	1.72578e+06	1264125	1.86805e+06	1.37181e+06	1188830	1582836	1.22044e+06	1.49866e+06	1.87765e+06	1.45671e+06	1.23465e+06	1481475	1.55712e+06	1.64851e+06	1.41096e+06	1.5654e+06	1.22561e+06	1.80104e+06	1.68118e+06	1.98351e+06	1.53867e+06	1180959	1.29747e+06	1.561e+06	1.46932e+06	1.35278e+06	1.8294e+06
HILIC	ESI-	179.056	13.2026	[M-H]-	D-Mannose	HMDB0000169		√	6586943	6653555	11248887	9781332	6.82432e+06	3.2416e+06	1862516	10608024	3.78111e+06	3.7291e+06	16834728	5674414	2400848	2.80046e+06	5667214	6.34797e+06	2628003	15608504	28419816	16644085	7.19715e+06	6066884	20123524	8703697	6.5104e+06	2271122	4.52919e+06	3.53195e+06	15382461	6138499	1.81073e+06	22543494	27866604	30094116	20988596	26302348	48590470	2.33061e+06	3.16589e+06	11130034	24217976
C18	ESI-	229.145	7.71212	[M-H]-	Dodecanedioic acid	HMDB0000623		√	2.14713e+06	1.80528e+06	1.91443e+06	2.07759e+06	2.10133e+06	1.78225e+06	2.07838e+06	2.10577e+06	1.78272e+06	1.94221e+06	1.94486e+06	1.66996e+06	1.84636e+06	2.0527e+06	2.1712e+06	2291681	2268845	2.162e+06	2099313	2.28848e+06	1.91056e+06	2125123	2.14842e+06	1.53645e+06	2191202	1.81523e+06	2.06243e+06	1.73852e+06	2.00008e+06	2.02996e+06	1.71931e+06	1.90683e+06	1.82575e+06	2120845	2134701	1.96923e+06	2.45192e+06	1.61659e+06	1.83155e+06	2.09378e+06	2.21712e+06
HILIC	ESI-	229.144	1.84371	[M-H]-	Dodecanedioic acid	HMDB0000623		√	745424	1.41825e+06	1.17533e+06	760976	743721	1.26804e+06	723193	1.74065e+06	805151	869633	822288	551152	1.1038e+06	1.29652e+06	1.85465e+06	1.4246e+06	1.5501e+06	1.01605e+06	1328159	1.18181e+06	768010	908583	860144	1.08362e+06	845845	1.56144e+06	870009	571068	669443	1.08179e+06	932273	756310	1.24493e+06	1.43694e+06	1.36216e+06	899427	1.54434e+06	724584	1.36789e+06	1.09339e+06	1.40447e+06
C18	ESI+	344.28	8.87819	[M+H]+	Dodecanoylcarnitine	HMDB0002250		√	414094	2.28465e+06	490220	366262	356968	1.27401e+06	378488	807022	92031.9	740443	497518	296196	238082	844586	1.35232e+06	1.00344e+06	1.21773e+06	126363	1.21746e+06	353861	289588	705238	3.99455e+06	439937	404014	340897	114699	140001	189869	752378	874290	206901	136144	184428	115279	443670	1.06335e+06	72313	287122	924906	359912
HILIC	ESI+	342.264	9.68248	[M+H]+	Dodecanoylcarnitine	HMDB0002250	√		2.26708e+06	1.72591e+06	1.82375e+06	1.6725e+06	2.26826e+06	1.57307e+06	1.87376e+06	1.64664e+06	2.05558e+06	1.98123e+06	2161269	2333009	2579865	1.6689e+06	2404699	1615775	1.77508e+06	2.00993e+06	1.44599e+06	2.15669e+06	1.85119e+06	1866182	1.77079e+06	1.71211e+06	2.18821e+06	1.38841e+06	2.21682e+06	2.38242e+06	2.56036e+06	1914910	1.88799e+06	2.37156e+06	1000	2346446	2.3357e+06	1.79806e+06	1.59325e+06	2.30543e+06	1.96173e+06	1642507	2.69156e+06
C18	ESI-	165.056	5.68835	[M-H]-	D-Phenyllactic acid	HMDB0000563		√	1.32247e+06	11456241	917930	384632	1990276	2.31824e+06	372934	2.37906e+06	1.07024e+06	2748671	1.9349e+06	1.02576e+06	1.13677e+06	2683726	4689925	859843	202839730	2.91124e+06	879466	312808	1.35126e+06	741166	6446544	365318	314091	5710426	41345550	2868730	729094	671322	3.33396e+06	4600457	13204692	21423174	9921870	1.50624e+06	4274965	4367563	2.21894e+06	651456	4.851e+06
C18	ESI+	203.053	0.739099	[M+Na]+	D-Psicose	HMDB0250793	√		37239030	11091711	49086504	46178692	22732634	17879234	14344189	30364306	6.34142e+06	14205655	53888150	28856796	4.81713e+06	15100608	12132543	23649450	9308015	21383078	77060904	59801276	31585432	22597756	31700410	47900460	34136744	23297606	13883784	17582496	81793810	26611764	11799543	110296730	31043298	61948324	49713240	95937816	79812400	10547497	14164469	33085446	60167650
C18	ESI-	185.022	0.691331	[M+Cl]-	D-Ribose	HMDB0000283	√		719803	1.38254e+06	1.19483e+06	768590	1.23734e+06	2.35043e+06	803953	2312059	671168	1.08684e+06	1.18203e+06	1.13368e+06	1.1285e+06	948020	2.41553e+06	2.23626e+06	1266820	1.3639e+06	1.67377e+06	970834	1.09682e+06	1.15874e+06	2.06988e+06	1.22489e+06	553801	2.15439e+06	704756	694454	908823	1.02831e+06	1.40446e+06	8987283	9938354	16114466	5.63523e+06	8.05951e+06	14859850	512723	741548	1.01921e+06	1.10725e+06
C18	ESI-	209.067	0.719919	[M+FA-H]-	D-Ribose	HMDB0000283	√		373490	378636	271649	402292	570019	549060	470260	682888	176872	681457	742161	584839	672781	656089	897530	461941	913993	622705	313345	572680	418000	595245	475955	424570	759767	435471	420186	923897	215977	380742	529034	1.75192e+06	820668	1.2709e+06	441452	1.19457e+06	1.16703e+06	359372	203518	628415	625821
C18	ESI-	149.045	0.728926	[M-H]-	D-Ribose	HMDB0000283	√	√	321020	893044	830672	538108	1.06956e+06	1.06368e+06	672957	1.33011e+06	416167	2.03079e+06	8.19064e+06	425353	581797	808533	1.61684e+06	1.20013e+06	1.42294e+06	1.19554e+06	1.21005e+06	948801	737609	2296707	1.2479e+06	581160	635242	1498543	1.20499e+06	904676	3.45912e+06	819839	868064	1.74348e+06	2171246	1.6266e+06	1.68645e+06	1.28799e+06	1.6723e+06	780999	625465	1.20041e+06	2412366
C18	ESI+	95.0074	0.757692	[M+Ca]+2	D-Ribose	HMDB0000283	√		4588642	4779133	5.6807e+06	5.04101e+06	5192353	4858740	5465610	4.65109e+06	3326831	4.8235e+06	5.79045e+06	4.20022e+06	3.99662e+06	4.54607e+06	4.08853e+06	5.41408e+06	3909851	4772135	4.55097e+06	5678615	5392456	4838829	3820469	5615984	4.79631e+06	5063460	4590250	4.12959e+06	4907882	6071905	4509550	4.77814e+06	3.42481e+06	3.3973e+06	5292213	5425439	3796973	4.45257e+06	6.36478e+06	5171676	3.9463e+06
C18	ESI+	173.042	0.730354	[M+Na]+	D-Ribose	HMDB0000283	√		2089037	1.47526e+06	1.4883e+06	1.35258e+06	1.30096e+06	2792088	1.44311e+06	2.14922e+06	579327	1.08359e+06	1955130	1.15929e+06	1.63443e+06	1.18755e+06	2.10559e+06	2.4833e+06	636563	604391	1.49858e+06	2.25724e+06	1.91534e+06	1.5e+06	1.48278e+06	1.24802e+06	1.40547e+06	1.80015e+06	338862	1.43232e+06	1.51181e+06	1.2163e+06	1.66321e+06	8391928	3.02058e+06	6575839	4166417	5393668	5205277	801534	915480	1.27516e+06	1.84262e+06
C18	ESI-	289.033	0.671627	[M+Acetate]-	D-Ribose 5-phosphate	HMDB0001548	√		513690	189042	464319	402731	548319	357423	201263	417092	591546	258841	362398	641692	281973	242670	587726	194760	249455	519097	330418	189182	564561	442929	816356	351330	246610	119620	241203	170185	484099	538988	306609	1.27177e+06	938929	1.45361e+06	548220	1.27678e+06	1.38909e+06	201330	1000	426676	711490
C18	ESI-	229.012	0.667494	[M-H]-	D-Ribose 5-phosphate	HMDB0001548	√		862458	943403	1.66336e+06	1.04114e+06	1.21824e+06	750625	671276	1.10372e+06	1.37397e+06	673602	1.13977e+06	764480	471948	1385137	495182	557202	601338	1.04173e+06	887478	1.06846e+06	864574	1.36912e+06	779945	682011	1.00067e+06	200847	321898	401700	756381	824495	515479	898667	616023	1.69012e+06	1.02788e+06	1.00007e+06	1.46613e+06	351877	343771	1.07483e+06	1.31156e+06
C18	ESI+	142.977	0.6831	[M+Fe]+2	D-Ribose 5-phosphate	HMDB0001548	√		1.13965e+06	1.85068e+06	1.20684e+06	1.16523e+06	797026	1.80602e+06	551468	1.38145e+06	1000	773099	1.15503e+06	539459	885707	979179	2.10206e+06	1.48655e+06	1.90503e+06	1000	1.42925e+06	2.06319e+06	529316	635956	2.83859e+06	888823	515848	1.93029e+06	225694	1.1622e+06	1.28333e+06	764729	541395	463432	90996.1	1.78382e+06	710696	619324	1.0088e+06	61152.8	483362	1.08909e+06	1.11695e+06
C18	ESI-	307.035	0.87754	[M-H]-	dUMP	HMDB0001409	√		503573	528541	574107	623851	280398	648891	881963	442231	453313	491363	475025	747366	734188	861765	510027	675137	281739	482366	285481	577153	519586	373465	310128	487498	400642	653746	396648	642313	366170	408775	697563	444710	361621	239180	647749	279247	232863	621920	627094	481874	279267
HILIC	ESI+	166.123	9.48601	[M+H]+	Ephedrine	HMDB0015451		√	171074	29977752	198270	3565338	7.68679e+06	1000	132125	14704082	195349	5299467	14619283	202980	2.4897e+06	4352812	26473266	9644626	188507	9278878	195221	173476	148813	8.30258e+06	218087	8795371	3.8054e+06	5.50706e+06	218429	184731	18058178	202410	152637	3.55391e+06	1000	10938565	322854	147002	7.27719e+06	3.50775e+06	139428	4458009	203834
HILIC	ESI-	141.017	8.19489	[M-2H+Na]-	Erythrose	HMDB0002649	√		1.07084e+06	899594	1.06646e+06	1.08749e+06	1.43358e+06	959459	1.10202e+06	1023115	811611	1.11117e+06	1.21356e+06	1.00091e+06	1.149e+06	1102256	1.24063e+06	1.01236e+06	1203474	1076314	908869	1.16224e+06	1.07031e+06	978315	1129970	1.1548e+06	1.20097e+06	722040	1.26389e+06	1.09296e+06	1.18261e+06	1.04134e+06	1.11629e+06	916006	929608	1.21817e+06	1.12582e+06	1143524	1.19045e+06	1.00347e+06	1.0207e+06	958737	1.05508e+06
C18	ESI+	413.287	9.13206	[M+H]+	Fesoterodine	HMDB0015648		√	725976	1.41155e+06	1.26346e+06	1.03001e+06	1.13574e+06	1.50147e+06	966993	1.00022e+06	346203	835234	811738	378845	365423	1.95663e+06	928550	1.75609e+06	1.31822e+06	374719	1.65265e+06	946815	545940	1.17169e+06	1.35291e+06	875669	365390	1672787	384029	382914	487792	1.32102e+06	1054374	385952	374344	553640	438900	1.71169e+06	299704	109375	1.33698e+06	1.5326e+06	431670
C18	ESI-	115.004	0.992476	[M-H]-	Fumaric acid	HMDB0000134	√	√	474873	2.72901e+06	1.82341e+06	705989	681246	2.5869e+06	480731	1.99303e+06	761604	1.60995e+06	462498	975409	858239	1.63525e+06	2.17127e+06	1.11248e+06	4570103	1.56993e+06	1448511	835033	838754	1.53322e+06	1.9764e+06	535540	449190	2351434	1.87441e+06	1.386e+06	375825	744247	2.41562e+06	1.90934e+06	4.709e+06	8314627	1.4092e+06	1.22741e+06	5.85134e+06	819246	532943	1.89456e+06	1.37026e+06
C18	ESI+	884.607	12.1928	[M+Na]+	Galabiosylceramide (d18:1/16:0)	HMDB0004833		√	359553	412806	171953	1.0083e+06	282644	452835	1.02846e+06	664580	510529	219432	989689	1.25919e+06	1000	632203	8191033	848628	6447316	771117	602555	1.07458e+06	643715	690884	305278	715028	850530	742135	824294	756884	580750	369231	827826	3.09786e+06	926067	689514	1000	321207	2.22847e+06	294566	325413	239931	2.94151e+06
C18	ESI-	193.036	0.680018	[M-H]-	Galacturonic acid	HMDB0002545	√		357981	949783	437704	450386	942239	1.20627e+06	357363	626623	356872	815170	3459607	641994	780971	414591	1668495	789189	1.05326e+06	1.18963e+06	809420	622852	647963	1.23528e+06	704141	438411	431017	1.06257e+06	1.71047e+06	1.17311e+06	1.43689e+06	621076	782156	1186482	1.58003e+06	1.39696e+06	1.24079e+06	1.02662e+06	1.35578e+06	651965	537921	720901	1.35489e+06
HILIC	ESI+	104.071	13.352	[M+H]+	gamma-Aminobutyric acid	HMDB0000112	√	√	4150848	10177963	5656663	4.44455e+06	5650109	10427429	4332931	5930964	3.69646e+06	7.29397e+06	9190056	5.03625e+06	3956877	3267692	14802656	8756445	8542298	7958976	8580854	8978188	4.64334e+06	5.73199e+06	13847838	3.66781e+06	3.63601e+06	11372601	5832403	4278785	11286594	5.76227e+06	4457044	5142309	201457	17814526	7.28554e+06	4515204	10166408	5.48521e+06	3.82873e+06	8926147	9714851
C18	ESI+	142.026	0.660383	[M+K]+	gamma-Aminobutyric acid	HMDB0000112	√		2.09351e+06	2.4428e+06	5752642	3.0813e+06	3.44606e+06	1.37986e+06	2.14819e+06	4.69541e+06	2.58533e+06	2.85717e+06	2.00296e+06	4.96468e+06	1.53883e+06	6.88218e+06	1.7717e+06	1.65653e+06	2.07302e+06	3.12382e+06	3.27558e+06	1.1608e+06	2.69927e+06	2.78727e+06	1.9729e+06	2224429	2.64301e+06	3.51464e+06	1.67437e+06	534572	3.56167e+06	3.9916e+06	2.138e+06	2.26995e+06	2.54693e+06	1.74941e+06	1.56675e+06	2.03109e+06	2.91383e+06	1.48627e+06	966328	4295655	2.19568e+06
HILIC	ESI-	153.019	2.23177	[M-H]-	Gentisic acid	HMDB0000152	√		150404	645716	1000	183171	485791	803530	360319	374406	1000	206193	1060825	292720	319070	457156	1.73858e+06	826713	247025	422942	591097	445076	571653	1.26741e+06	1.66458e+06	227339	144663	406561	522964	244188	2254367	474157	184892	318270	1.11625e+06	1.50889e+06	493888	190392	1306035	703387	666110	767056	386539
C18	ESI-	153.019	5.04211	[M-H]-	Gentisic acid	HMDB0000152	√		57030.9	135139	33133.7	98153.7	123868	252832	100462	120331	30379.8	69182.7	204986	73925.4	92699.2	93047.8	479054	163646	71245	139544	170324	112578	132643	303395	691603	50247	49620.4	124201	134282	60223.8	408181	126711	79441.8	90807.5	383531	393115	171961	63069.5	389247	70607.7	107815	317887	138962
C18	ESI-	293.176	8.45779	[M-H]-	Gingerol	HMDB0005783		√	34979904	36590812	39274770	33472284	36940948	39488810	31111586	35554172	29564164	33073096	41503036	32638992	27014492	37131004	38195964	35532156	37323080	30789362	34176612	33638540	39692330	35020884	37594940	33649480	26531104	47922810	30346530	30810522	32746726	30312532	33999780	33091650	31530658	26285334	38540056	31192342	36394984	30399786	31702538	36862704	31495118
C18	ESI-	209.03	0.679145	[M-H]-	Glucaric acid	HMDB0000663	√		162930	170699	165215	110650	313201	166319	70786.2	229748	92886.3	383099	223780	319738	1.14041e+06	206694	231667	202978	274794	302502	355316	202175	287705	624563	1000	104691	190759	75183.6	1.90462e+06	1.22324e+06	223615	225724	255968	1.00497e+06	503811	172571	549908	64782.3	790044	117232	1000	196967	535579
HILIC	ESI-	195.051	15.051	[M-H]-	Gluconic acid	HMDB0000625		√	192597	1.29493e+06	1150357	130212	471723	850614	142183	554464	114115	1.14278e+06	672095	232503	345859	219110	2.39824e+06	739977	1.9025e+06	1.70368e+06	700129	424871	208814	662242	1.53773e+06	249457	179288	712590	978880	816223	335630	326191	373187	315404	1.02191e+06	2.33745e+06	461813	216414	2392331	1.22142e+06	413386	414986	2.34459e+06
C18	ESI-	259.023	0.669266	[M-H]-	Glucose 6-phosphate	HMDB0001401	√	√	1188734	1.1165e+06	1.39807e+06	737406	811007	927349	1.1525e+06	2.43529e+06	1.34017e+06	631428	821604	882590	934533	1.57322e+06	674393	1.7215e+06	596214	610782	846630	498610	766080	701900	563699	784845	442278	620415	323541	667496	632991	834205	486915	8471643	7.98521e+06	12648046	5717445	7.71725e+06	10517461	597287	451434	794901	1.14867e+06
C18	ESI-	168.028	0.670374	[M-2H+Na]-	Glutamic acid	HMDB0000148	√		555037	1.02639e+06	1.06514e+06	700084	549370	771615	711819	854313	657463	617040	772254	729290	600882	956017	846326	878661	1.11909e+06	706429	817921	916994	651835	530796	895098	600035	402928	1.07936e+06	789404	477277	436711	660591	719411	1.10427e+06	1.37645e+06	1.39407e+06	1.03016e+06	1.00916e+06	1956352	641521	577972	941576	628404
C18	ESI-	146.046	0.672238	[M-H]-	Glutamic acid	HMDB0000148	√	√	56837804	134547790	101176620	56818456	66476044	102062000	55500908	91956610	60254850	68465040	67755510	78771700	57123508	94335590	111219430	102542560	145050610	93601860	87846770	86990240	69331256	80302530	91344504	54925790	44804296	155123970	105753690	46950560	42616650	81558470	95592040	119783230	187969280	192530830	89669590	132671450	219227620	71771540	53667030	88489990	62313588
HILIC	ESI-	146.046	14.4335	[M-H]-	Glutamic acid	HMDB0000148		√	11973909	37267340	24203870	11838219	12633267	19124960	10874777	22723738	11888669	14377135	14390666	13103366	9969084	20233734	23517730	20932028	34674964	19456246	23983288	16521921	10618760	13568544	33720230	10175811	8.18106e+06	39172400	16906660	9045742	8579769	14315653	17234808	28942124	51486404	56817890	20979436	35346280	81780190	25293268	12383802	22151396	15930343
HILIC	ESI+	148.061	14.4354	[M+H]+	Glutamic acid	HMDB0000148		√	11894617	32468936	22437792	10964867	12491142	17875584	9919550	21118084	11415639	14492799	14644659	13588461	9420957	19495442	22697426	20967856	32885024	18403350	20458072	15672052	10695739	13410743	25984872	10105509	8508941	34881896	15816250	8582980	7.66279e+06	13638317	17014592	27588618	1000	47642356	20395268	34289644	69656100	23883722	12271826	20320084	14213947
C18	ESI+	148.06	0.677707	[M+H]+	Glutamic acid	HMDB0000148	√	√	45774492	82094000	105501310	56693440	4367638	65498452	58286290	86909304	21253456	40722500	58680252	64688970	41013064	89413690	52181920	67878840	87542560	35468370	81517304	48379600	48121188	42472852	58391676	54178880	39283052	107662904	41336628	34311748	38569740	61436316	70002856	117021240	61969092	126079220	44872068	144468850	171940600	49543308	42900028	88513410	51044896
C18	ESI+	130.05	0.674905	[M+H-H2O]+	Glutamic acid	HMDB0000148	√	√	9568148	17066846	18163784	10248282	14086219	21683730	10432041	14098269	4.7879e+06	15620320	14681322	15516185	9152674	19742842	16354116	10501328	26097526	6.50277e+06	19487426	9953067	10546372	9314540	16199821	10028010	8871472	17083964	446381	5.09463e+06	12101388	16926588	10526962	15106805	8531919	15791221	6442865	18058738	19742178	10181039	6833738	20100452	13230507
C18	ESI+	170.042	0.67214	[M+Na]+	Glutamic acid	HMDB0000148	√		3.61282e+06	6.56276e+06	7.84692e+06	5.75885e+06	5218170	6589775	5163258	8388510	3128643	4656542	5162648	6124091	4.09261e+06	6.5699e+06	10479251	7.69613e+06	10110415	3.24918e+06	8996812	5782666	4.45271e+06	2231912	6.07697e+06	4476987	3.48876e+06	11997319	3.94765e+06	3.47178e+06	4023816	4749603	5.31212e+06	11683094	4563911	10067634	4995943	12277227	11507022	4.11384e+06	3.89972e+06	9128027	4.62033e+06
HILIC	ESI+	192.025	14.4288	[M-H+2Na]+	Glutamic acid	HMDB0000148		√	7722926	26879392	15213257	6.41706e+06	8.11301e+06	14479673	5750635	16325155	7421597	10607994	10365925	9466823	6542754	13140474	19432748	16183000	27678444	15162884	16480019	11600496	6402349	9119141	24019212	6.1367e+06	4.97482e+06	30127208	12127992	5880414	5623545	8504535	11160298	18530694	1000	43694250	15482877	23186278	56320852	17070184	7.94744e+06	14683571	11690913
C18	ESI+	192.024	0.670343	[M-H+2Na]+	Glutamic acid	HMDB0000148	√	√	8743257	11348399	12181804	9526388	7078270	10910333	9628142	12071556	3.20526e+06	7115519	8438251	8036495	7846414	9213299	8881217	15745612	13327929	4711000	11939825	11598338	6.51365e+06	8665126	10044027	7.93142e+06	5172892	14202530	6.98612e+06	7.99042e+06	4765830	7921936	7666336	15246675	7.29207e+06	17222398	6474541	13400852	17443906	7.75012e+06	6.90749e+06	13488009	6.82379e+06
C18	ESI-	181.039	0.661447	[M+Cl]-	Glutamine	HMDB0000641	√		749184	1.70788e+06	530656	432263	1.00208e+06	2.19938e+06	530501	497548	693852	1974153	926479	1.09194e+06	744707	1.07471e+06	2.19829e+06	294896	3.17456e+06	651902	998758	431666	1.09855e+06	747506	1.69078e+06	445620	364852	639993	242074	1000	892714	1.38894e+06	94937.7	1000	175012	1000	97165.8	1000	1000	466728	223053	639591	1.01558e+06
C18	ESI-	145.062	0.6631	[M-H]-	Glutamine	HMDB0000641	√	√	6776073	17672704	6.28076e+06	4430944	12436277	27293804	4.71494e+06	5.45723e+06	8057698	20399766	10165298	11205717	8563482	10866521	27497786	2.90064e+06	31607988	6803058	12587598	5.62468e+06	9780782	8.10973e+06	18353008	4876405	4.37062e+06	6.95182e+06	3227452	542190	10751439	14190110	1.59864e+06	355470	1.45909e+06	1.11966e+06	1.022e+06	349081	455563	5730029	2.17857e+06	7.24972e+06	12538263
HILIC	ESI-	145.062	14.3176	[M-H]-	Glutamine	HMDB0000641		√	8.05952e+06	13019579	7.90254e+06	4841642	12055613	24300878	4.28161e+06	6219884	7.38081e+06	21609368	13558037	11166773	7165658	12816324	22119244	3.02947e+06	28069920	7.29045e+06	14015083	6.49514e+06	9036744	6.80722e+06	13475290	5.68139e+06	4.82056e+06	5370184	2.66779e+06	496244	12817910	14000407	1595114	574317	2.31958e+06	1.43933e+06	1.34354e+06	511008	676958	11029178	2806356	10715605	15847379
HILIC	ESI+	147.077	14.315	[M+H]+	Glutamine	HMDB0000641		√	9508753	15428737	10358707	6551153	14462076	31011902	5286231	8.24246e+06	9643561	26271154	16312647	13927989	9060500	15253368	25435822	3630293	33334352	8699516	17370084	7236702	11437148	9170190	14899546	6651406	6140073	6.71968e+06	3.2061e+06	741343	16699811	17023296	2.03989e+06	630339	1000	1.71512e+06	1.95195e+06	701431	965852	13831450	3.38479e+06	12336057	20437660
C18	ESI+	147.076	0.660189	[M+H]+	Glutamine	HMDB0000641	√	√	12655561	19841260	12013644	12838966	20429094	40945250	14919634	16392575	9323543	32420006	30218888	27953308	11114129	26435968	31061288	4394743	41238550	9352097	36871824	8488217	15776104	12011667	27509704	13903277	13996674	10859591	5.03171e+06	795568	25511436	23867582	3.61254e+06	1.11155e+06	2.65252e+06	1.90802e+06	1.89336e+06	1121154	603927	17763434	5.85205e+06	25176752	18946838
C18	ESI+	185.032	0.66802	[M+K]+	Glutamine	HMDB0000641	√		1.70309e+06	2903670	2.32831e+06	882691	2.12342e+06	4007251	697285	1293724	299657	3.24161e+06	2.17975e+06	2.55362e+06	849683	3.64984e+06	6.38551e+06	688354	8835043	508009	3190428	947401	1.83888e+06	1.58182e+06	6757572	1.29341e+06	951158	2.21498e+06	128724	1000	1899657	2.77504e+06	420314	306121	152072	1000	1000	1000	252200	609722	281819	2780488	3.12234e+06
C18	ESI+	191.04	0.661402	[M-H+2Na]+	Glutamine	HMDB0000641	√		4.44635e+06	5.28855e+06	3537298	2.9511e+06	6593855	10209984	2.95364e+06	2.53684e+06	1.30333e+06	8.1374e+06	5.17149e+06	5698195	5.09995e+06	4217056	11828569	1.54801e+06	10579107	1.74384e+06	6081531	3.54168e+06	4878495	3524523	12539554	2.87096e+06	3426806	2138754	886991	213894	7.76702e+06	6369834	660255	121123	1000	329112	218241	1000	60235	2.50763e+06	1.17322e+06	4.74555e+06	6.49733e+06
HILIC	ESI-	131.035	7.81592	[M-H]-	Glutaric acid	HMDB0000661		√	6714933	5858834	7437146	6556649	7.76956e+06	5796614	6251891	6917597	7944583	6.66954e+06	7632471	6261645	6163518	6984534	6902146	6462519	6.18079e+06	7201267	6206046	7088089	6.99909e+06	6.99845e+06	6861558	7.84267e+06	7.04585e+06	5954332	6634524	8030859	9088953	6.56537e+06	7.90959e+06	5.6007e+06	5683278	6.50656e+06	6596507	5.79172e+06	6.33588e+06	7493779	6335389	6.62791e+06	7.46165e+06
C18	ESI-	306.076	0.846605	[M-H]-	Glutathione	HMDB0000125	√	√	185338	107789096	57575260	246386	30344522	68113940	95665.8	189187	29430522	70009270	28482364	16928700	14682800	56771132	28834180	22069632	55629004	382822	43685956	17555900	152079	8324516	537694	151280	102951	50983220	10429823	216282	28040224	71214530	16977930	249052	337316	1000	5751693	1000	12672309	4.36067e+06	12989095	500379	242651
C18	ESI-	165.04	0.676964	[M+Acetate]-	Glyceric acid	HMDB0000139	√	√	10483913	16814714	3.69e+06	7.03103e+06	23307388	13555640	6513539	11561446	4136968	23451974	22587126	7963469	21702870	3.405e+06	40731780	10313842	30275338	21503758	12138663	16947304	10137409	26007360	16859878	6959317	9317756	13404677	52448364	81853250	12803846	10903998	11377841	25359602	32008520	38739000	35781988	9208209	31777794	12181531	6.82434e+06	8022502	38743280
C18	ESI-	105.019	0.726136	[M-H]-	Glyceric acid	HMDB0000139	√	√	5324916	11273680	4065834	2.61577e+06	4.48999e+06	19519998	4.06352e+06	8963305	1.64221e+06	5794904	4480182	3.18462e+06	4798116	11687028	9304457	5.55115e+06	27913018	5901539	3.50129e+06	3.30583e+06	7.52941e+06	4601187	3358315	2.12568e+06	1.78891e+06	119442904	17088848	11823222	1.90428e+06	2.05889e+06	30583360	48989572	72368536	71375700	33652908	44238700	77117620	27598076	10698953	5.75797e+06	5189152
C18	ESI+	150.998	0.752641	[M-H+2Na]+	Glyceric acid	HMDB0000139	√		8709489	11611149	11893264	8469062	11996408	10475184	9170803	9664815	1.22166e+06	10381562	11822835	7720838	6.84306e+06	10577378	10194919	12155673	10162109	4.62446e+06	11325140	11612798	6.7042e+06	8960462	9648039	9621684	7.44356e+06	8434566	5.46773e+06	8.25689e+06	10853036	10815686	8964531	5.25635e+06	3193168	6.99222e+06	4840283	9719701	9079501	3.70722e+06	8462139	10195924	9350566
C18	ESI-	192.988	0.692181	[M-2H+Na]-	Glycerol 3-phosphate	HMDB0000126	√		642891	661132	266557	341174	878560	414220	513236	1.34697e+06	101181	377760	950028	620654	261845	211294	2143020	409915	654651	930117	1052121	578149	1.16859e+06	617922	3.29486e+06	732576	385621	394159	576178	542548	436389	289361	520040	318116	576425	539291	331710	145780	481947	68752.4	258646	677953	681742
C18	ESI-	171.006	0.668306	[M-H]-	Glycerol 3-phosphate	HMDB0000126	√	√	6.3388e+06	12968781	12164102	12921611	11148833	12943598	5709551	12841487	6810346	11823346	6825574	9927429	5581433	3.40147e+06	7.30814e+06	8441155	2.70059e+06	17420686	12316744	7.97502e+06	8372859	12647369	3.61921e+06	4962342	5.96651e+06	685732	8967734	8294903	9017513	6700116	5.79471e+06	1.39685e+06	1450104	2.49603e+06	16651152	953794	1851722	9125638	3549204	11239905	12096044
C18	ESI+	195.003	0.66686	[M+Na]+	Glycerol 3-phosphate	HMDB0000126	√		2.16327e+06	3.92769e+06	3.65394e+06	4.13051e+06	3557716	3.78459e+06	2152158	4.54159e+06	593620	3.62672e+06	2.07986e+06	3.30973e+06	1.39139e+06	899954	1.63442e+06	3086370	739456	3.85476e+06	5457807	2.30409e+06	2.28739e+06	3.95985e+06	860206	1.60718e+06	1.98306e+06	1000	1.97991e+06	2.60851e+06	2.81717e+06	1.96115e+06	1.57564e+06	550953	103159	784174	3.781e+06	196767	746012	2343129	990958	4.40041e+06	3.19294e+06
C18	ESI+	216.985	0.669788	[M-H+2Na]+	Glycerol 3-phosphate	HMDB0000126	√		1.55658e+06	2.52063e+06	2.0341e+06	2.68743e+06	2261185	2.14451e+06	1.47968e+06	2.47117e+06	758820	2.44032e+06	1.34651e+06	1.45336e+06	1.43187e+06	783600	1.31163e+06	2.13647e+06	475286	2.00793e+06	2.81324e+06	1.75883e+06	1.44977e+06	2.22893e+06	1.47981e+06	1286967	1.27345e+06	100405	1326137	2.17469e+06	1.78548e+06	1143648	926623	315064	673528	350774	2.03064e+06	340019	299596	1.23863e+06	1.49285e+06	2.62995e+06	1.8323e+06
C18	ESI+	258.11	0.703523	[M+H]+	Glycerophosphocholine	HMDB0000086		√	44412310	74391610	20255154	23175382	102680776	44748416	38490424	99150330	20909362	150294030	43779200	64917892	81769590	28475608	134752320	97063096	77677240	153001330	67904216	65765492	35792040	156765760	47868716	41472064	82697416	27964410	93460520	113355800	65121724	78807250	56542576	3.67513e+06	2.50489e+06	18599824	5834782	4677927	6280540	58861190	48425736	44075940	157801200
HILIC	ESI-	171.006	14.7246	[M-H]-	Glycerophosphoric acid	HMDB0252849		√	2.79304e+06	18625002	7.71434e+06	5.3532e+06	5.01405e+06	11106759	1.94614e+06	9053091	2.62534e+06	8950893	3.56524e+06	4.33835e+06	2.5912e+06	1.79691e+06	8694981	5306363	2.83934e+06	16032931	10385093	4.86615e+06	2.91395e+06	5.3802e+06	7.70453e+06	2.34495e+06	1.86236e+06	896970	4.52519e+06	2984532	4228554	3467714	2.48478e+06	749380	1.07943e+06	2908205	11170002	514062	2.2111e+06	6244497	1.85988e+06	7.80325e+06	9011476
C18	ESI-	464.302	7.6473	[M-H]-	Glycocholic acid	HMDB0000138		√	70227.8	192663	121659	130025	98086.4	111368	111578	145328	66232.5	72032.8	116470	313572	103748	82823.9	698756	101011	121179	216196	120227	591546	78908.3	77920.2	314555	178655	297904	239978	524397	90575.1	77005.9	206193	62103.7	115881	335564	227591	142731	149758	101961	85237.2	1.90368e+06	395610	229129
HILIC	ESI-	464.301	8.23445	[M-H]-	Glycocholic acid	HMDB0000138		√	6810012	6747439	5.99213e+06	5715741	7.08339e+06	6443055	5477959	5993524	5.67641e+06	6986099	7113313	6221450	6.68131e+06	5.64484e+06	10097529	6088265	8.04123e+06	7666839	5.77877e+06	7307354	6.50537e+06	7165008	9500393	5013368	5.78149e+06	5877705	8755200	7.98623e+06	6.95667e+06	5.62888e+06	7172610	5781917	5.23712e+06	8.06873e+06	7.45508e+06	6.15794e+06	6348730	6.8593e+06	7691750	5.78781e+06	7109384
HILIC	ESI-	448.307	7.92165	[M-H]-	Glycohyodeoxycholic acid	HMDB0304944		√	36445450	27799542	34421736	30155650	33827260	34826890	28831778	33794264	28950004	35555864	36789650	31289888	29359806	31341038	39617870	32356594	34107720	41342890	33421682	39332080	33230388	32904620	37692504	27849856	29623848	29027714	31414086	38387150	36872676	30156702	36746940	30512566	29782258	35395560	34933970	29993482	35474516	33366528	29496936	30360736	43099570
C18	ESI-	448.307	8.37899	[M-H]-	Glycoursodeoxycholic acid	HMDB0000708		√	297184	608864	244479	288512	351507	278254	231532	512530	113658	461967	330852	1.09812e+06	284645	229115	1778500	262274	556960	488336	179858	1.42906e+06	233442	239875	2.08278e+06	200792	389416	449790	1.18285e+06	221877	242633	711169	152677	288685	1.11774e+06	1.68338e+06	262569	316874	1.7173e+06	113463	5.01176e+06	717342	317382
C18	ESI-	217.083	0.846565	[M+FA-H]-	Glycylproline	HMDB0000721	√		212029	4262533	530588	240152	806485	2.95756e+06	239201	545523	243486	1.9453e+06	996235	549016	252248	1.41843e+06	1.7759e+06	104431	2794004	923951	957321	643745	635176	606760	1.46344e+06	347118	301056	1822412	565948	175609	424950	492617	438743	141807	645139	344451	404722	1000	210992	292911	133169	445264	805504
C18	ESI+	453.335	13.7235	[M+H-H2O]+	Glycyrrhetinic acid	HMDB0011628		√	5685924	4955810	2.84046e+06	6117484	6380960	2.99376e+06	6104850	7656612	3.37021e+06	6542393	11997316	4.03065e+06	3.06839e+06	4.3056e+06	13771837	5208591	3.95594e+06	4769615	3.72733e+06	4.69998e+06	5274051	7.11892e+06	21483870	5316468	7.13023e+06	6529717	4.24337e+06	2768390	4.62457e+06	8.01024e+06	7454605	7078134	9056154	8746717	4420476	7997249	8431546	3.16499e+06	3595863	4.77854e+06	8.24812e+06
C18	ESI+	118.061	0.679563	[M+H]+	Guanidoacetic acid	HMDB0000128	√	√	1.31984e+06	1.58637e+06	561987	1.14794e+06	867944	1.20418e+06	800843	1.27797e+06	314131	1.05797e+06	789125	1.43621e+06	841649	1.60073e+06	1.50365e+06	867992	15127111	641780	964743	1.82899e+06	685076	1.45784e+06	1.33145e+06	1.19081e+06	1.58763e+06	1.71873e+06	3.08608e+06	1.45049e+06	581336	794453	2.61508e+06	5661406	1.99751e+06	6.1957e+06	886923	4.36869e+06	5.1543e+06	2831990	1.29908e+06	1.42548e+06	2.36904e+06
HILIC	ESI+	118.061	14.2516	[M+H]+	Guanidoacetic acid	HMDB0000128		√	597660	1.8081e+06	463979	649413	471729	887432	374811	1.02695e+06	311289	1.0894e+06	469402	948643	616875	667360	1.67548e+06	869845	12738838	1.10634e+06	615170	1.00247e+06	382655	883572	1.49786e+06	465809	832588	1.80701e+06	3.61432e+06	822601	437757	342439	1.23533e+06	3.3381e+06	51322.1	6.06026e+06	1.13464e+06	2.45652e+06	5.89411e+06	4437020	1.25748e+06	1.15016e+06	1.92776e+06
C18	ESI-	150.042	0.820104	[M-H]-	Guanine	HMDB0000132	√	√	1.19822e+06	8603504	3.99378e+06	2.45233e+06	3.5367e+06	4.074e+06	1.87607e+06	9158969	2.54199e+06	4.74238e+06	3.56232e+06	2.82955e+06	2.47869e+06	9077775	8.05329e+06	9786272	1.62866e+06	4.37427e+06	3.82882e+06	2.16885e+06	2129941	3062706	4587943	2.22417e+06	1.19606e+06	15351020	382632	746652	1827628	2.77188e+06	3.86512e+06	29809572	1.98782e+06	37117224	6162620	14880716	30018050	1.8355e+06	671508	4.63685e+06	3.62892e+06
HILIC	ESI-	150.042	11.1685	[M-H]-	Guanine	HMDB0000132		√	2.27768e+06	15366613	4789828	2.2563e+06	2.72479e+06	6150527	2.40697e+06	8941651	2.25331e+06	6.17617e+06	3318412	3.4179e+06	2.40297e+06	7695626	11402866	12351200	2348349	5323579	4619521	1988970	2.54448e+06	2.82411e+06	11137802	2.16558e+06	1.29258e+06	21697518	477720	856127	1985747	2.29748e+06	3.99529e+06	27771502	2.6432e+06	61585930	5.71975e+06	19149642	59890136	4759211	877866	5.06495e+06	4412029
HILIC	ESI+	152.057	11.7903	[M+H]+	Guanine	HMDB0000132		√	2.20366e+06	9015258	3665603	2094405	2.60133e+06	4280205	1.34462e+06	5.43554e+06	2.30123e+06	4.04475e+06	2665402	2634760	1.68106e+06	3.43124e+06	6752693	4.33342e+06	4.03891e+06	4210713	5.68155e+06	2.18339e+06	2.31513e+06	2517776	9111675	2.10822e+06	1.51891e+06	1.73971e+06	1.38446e+06	538147	2.68133e+06	3.83432e+06	2.43915e+06	798655	1000	1.48214e+06	346580	325006	2.05423e+06	1.97432e+06	1.25736e+06	4269415	3.29747e+06
HILIC	ESI+	152.057	11.1683	[M+H]+	Guanine	HMDB0000132		√	8849748	56475444	19243552	8.16018e+06	11315297	23805292	8661724	31194096	9875810	26213464	11727666	13098505	10679319	30467702	44184790	45201440	10551232	19047392	17019906	7271346	9285434	10343231	39519212	7.65926e+06	5161569	85872250	1.7088e+06	2.5902e+06	8841961	9535074	14312474	94191576	1000	183529860	23174986	60078650	207628400	21162750	3856064	14818044	15363112
C18	ESI+	152.057	0.824975	[M+H]+	Guanine	HMDB0000132	√	√	14822066	68779624	27057804	14093689	18507682	27228076	16785858	61797452	2.78192e+06	42388796	14962363	18352952	18931910	36093636	64691504	66069236	15846082	8.1366e+06	21770896	14592732	13634237	22742306	53363904	11321652	10441255	107881736	893522	4.14997e+06	10998617	16207934	24807306	177357280	1.84752e+06	264088210	8624869	106586590	241723090	8420483	2.52779e+06	26835948	27778110
C18	ESI+	174.039	0.82294	[M+Na]+	Guanine	HMDB0000132	√	√	24772580	150986270	62288804	25380582	39967610	59586004	24995012	57679044	1.70078e+06	70304216	28204268	25838226	24968716	88023060	88357896	107938700	22245772	12589542	40870884	21807754	21257276	36792690	57185344	20926338	17132210	144097440	1.45078e+06	7.3567e+06	23255118	32935660	43506628	86250540	1.7616e+06	155928720	12212009	145866800	182174220	9956402	4941829	51028490	32581010
HILIC	ESI-	318.061	11.8112	[M+Cl]-	Guanosine	HMDB0000133		√	752900	2245227	1.15039e+06	821933	883166	1.28922e+06	518263	1.40308e+06	838554	1336736	1.04525e+06	918074	568047	1.03639e+06	1842295	1.20184e+06	1156793	1.27969e+06	1.56267e+06	658036	812338	752189	2.17171e+06	704932	551884	399124	414376	183360	1.00434e+06	1.34292e+06	713018	112157	1000	300873	102547	81715.8	278545	731586	371090	1.24438e+06	984619
C18	ESI-	282.085	1.41141	[M-H]-	Guanosine	HMDB0000133	√	√	326471	1.50183e+06	865453	435376	373553	1.3987e+06	207934	777262	648520	983006	848549	590961	403284	825534	1.30175e+06	910402	514064	628032	1.0471e+06	681771	360057	606822	1.95888e+06	727526	221338	217961	177562	85653.3	654426	781927	731188	106955	1000	202020	39391.6	30140.1	324664	239620	261070	1.15746e+06	575727
HILIC	ESI-	282.084	11.7998	[M-H]-	Guanosine	HMDB0000133		√	3.76687e+06	15254038	6670399	3704279	4.96231e+06	8.02283e+06	2.43478e+06	8762778	3.80372e+06	8449091	6168517	4.19017e+06	2911215	6.05297e+06	11601432	7061426	5.85679e+06	7837248	10267523	3.46199e+06	3.81275e+06	4.64862e+06	15252216	3840231	2.35549e+06	2242543	1.80161e+06	942988	4926120	7.89205e+06	3.56908e+06	643343	158777	1.52259e+06	556093	245001	1.60914e+06	3732651	2.03407e+06	7.60942e+06	5.93775e+06
C18	ESI+	152.057	1.41078	[M+H]+	Guanosine	HMDB0000133	√	√	398318	1.14685e+06	663469	377725	328240	1106859	210501	659207	109269	880649	636125	601895	447824	539204	1.09806e+06	777112	581984	374630	775803	548432	379362	501467	1.61265e+06	565154	246378	247464	103898	115865	525536	669592	777401	181081	1000	308703	1000	1000	280893	208613	218862	917772	676227
HILIC	ESI+	284.099	11.7939	[M+H]+	Guanosine	HMDB0000133		√	7621870	27036614	12317054	7.31969e+06	9366322	14110206	4622355	16326823	7.744e+06	14035712	9717748	8119776	5560812	11645938	21118942	13740813	11529128	13744370	19057672	7.02264e+06	6.80545e+06	8.20722e+06	29520572	6.75271e+06	4.24674e+06	4.22014e+06	3530802	1.88682e+06	8791600	13148533	7357374	1.27709e+06	1000	2.7929e+06	993209	749740	3.11665e+06	7.10165e+06	3.85168e+06	13620068	11540045
C18	ESI+	306.081	1.43057	[M+Na]+	Guanosine	HMDB0000133	√	√	346671	1.34603e+06	754501	393745	409866	1.00362e+06	132769	708648	96763.9	988330	580592	430891	393368	595917	1.38222e+06	816298	603088	299594	802215	479688	379306	557908	1.93089e+06	597117	248493	322516	154252	1000	450868	820678	655665	283301	1000	375049	1000	1000	236601	209133	166479	879373	587321
C18	ESI-	362.051	0.847405	[M-H]-	Guanosine monophosphate	HMDB0001397	√	√	524206	3913950	446739	157708	1.0478e+06	1000	405172	1.92279e+06	755735	1.94692e+06	865949	789349	1.59683e+06	2.1891e+06	2784526	1.11763e+06	2850770	1.04311e+06	409825	317515	1.01194e+06	1.51009e+06	2.52553e+06	77036.3	454854	1750251	223630	107013	455338	316883	509994	320811	681577	2.81032e+06	972524	155021	1.25325e+06	90138.5	1000	605525	1.83045e+06
C18	ESI-	195.051	0.675093	[M-H]-	Gulonic acid	HMDB0003290	√	√	7.46816e+06	14863848	70421440	5212940	12922724	22424498	5147531	9296567	4035588	16654561	16844168	6117762	9627055	6276580	23830166	10773980	22065048	23338096	12589677	12306366	9901691	15859999	11990713	7448822	7.76827e+06	14030343	24697180	18926434	13423173	8.21213e+06	14828488	27710854	35438348	28719942	20587568	21449014	50096830	17782482	6749715	5576397	27819516
C18	ESI-	285.208	9.41618	[M-H]-	Hexadecanedioic acid	HMDB0000672		√	587819	1.02298e+06	924949	810958	845642	1006103	911618	946678	707558	817464	821142	734907	861435	998538	834442	684738	1.14241e+06	684697	1.01691e+06	1.06026e+06	838816	763964	1.12901e+06	760196	780318	1.24555e+06	880869	719884	768648	971002	950259	758186	967074	662657	907727	739495	1115007	648088	946377	798067	719290
C18	ESI-	178.051	4.96615	[M-H]-	Hippuric acid	HMDB0000714	√	√	817551	8.38378e+06	1.38888e+06	2.09093e+06	1.95069e+06	2.26988e+06	3.56975e+06	1.00895e+06	455438	2743150	11418802	502798	2.09422e+06	2.90252e+06	4611907	6.00263e+06	1951522	3478929	763024	2.7922e+06	1.11205e+06	3625677	11721331	2.10184e+06	1806466	3.12575e+06	797016	969208	4.94421e+06	1.18868e+06	630170	1.61716e+06	3.17091e+06	8665398	2.25606e+06	1.33811e+06	11538415	852624	1.57715e+06	3437175	5.22846e+06
HILIC	ESI-	178.051	2.29915	[M-H]-	Hippuric acid	HMDB0000714		√	5.62766e+06	23956708	4.27085e+06	9356972	5.65784e+06	5999181	21023068	4.2922e+06	1.39606e+06	9682718	32281318	2.412e+06	4.78242e+06	10190828	13743912	19097148	4.74044e+06	12899465	2.25239e+06	8.24364e+06	4.43112e+06	14511500	36695010	8627037	8081087	8701948	2344585	4.41678e+06	19195896	4.29458e+06	1.90197e+06	6212166	9648131	33815680	7.38037e+06	8305352	36454972	9695187	5.393e+06	11469131	17727972
C18	ESI+	180.065	4.98341	[M+H]+	Hippuric acid	HMDB0000714	√		286660	922769	284218	358020	371632	336280	524405	188530	1000	518513	1.2518e+06	111711	400958	571077	721694	1.13747e+06	336520	148516	114978	481128	190847	757858	2.13325e+06	243046	418588	520665	95768.9	299024	1.07714e+06	276474	161128	288910	1000	1.42244e+06	87876.9	316280	1.14435e+06	116284	267939	512555	918253
C18	ESI+	112.087	0.585634	[M+H]+	Histamine	HMDB0000870	√	√	21008066	13986313	39383120	12140685	17345636	80516880	27508208	30845246	2.47758e+06	9974733	6.45963e+06	5.13063e+06	5988215	23839166	47758936	50592044	44428252	2.28927e+06	50144370	24377970	30272930	30617038	12577743	23972390	24514172	33836140	1.71205e+06	5.22731e+06	22042756	9332304	13938621	868516	1.7228e+06	606698	228916	908713	1.79455e+06	9519110	4568985	49376076	56649564
HILIC	ESI+	112.087	17.1799	[M+H]+	Histamine	HMDB0000870		√	13503408	18632476	24865462	6922409	10463697	70011420	12839078	31188328	8601410	9955824	5179785	2.95134e+06	4.44839e+06	21728730	61044196	34540530	48174216	5.70765e+06	33522742	20370658	20976732	20367140	21359846	16706986	11681496	41072296	2341502	2.86157e+06	11748211	4509729	11561211	758101	8825631	904951	597472	841441	1.43753e+06	20549840	4644113	32155500	69778580
C18	ESI-	154.062	0.647283	[M-H]-	Histidine	HMDB0000177	√	√	1.03662e+06	8966218	3247930	961604	1.53658e+06	3.05274e+06	780910	4.51575e+06	951986	6.3889e+06	1.28241e+06	1.60986e+06	1.60377e+06	2.34991e+06	4749204	1.97307e+06	37706740	3.20044e+06	2.54332e+06	1.13008e+06	1.13483e+06	1.67128e+06	8360619	1.72852e+06	739581	27556024	4816726	1.41865e+06	1.15912e+06	1.45438e+06	2231002	4792780	16936836	21071748	3.50744e+06	3.74629e+06	31493572	2.07304e+06	1.40557e+06	1.80016e+06	3.57824e+06
HILIC	ESI-	154.062	15.9537	[M-H]-	Histidine	HMDB0000177		√	3.81973e+06	12987184	3188090	2542219	3261089	7.46705e+06	2.10869e+06	7339136	1.90322e+06	8507325	3.03423e+06	3843684	3774344	4.09895e+06	16960172	6768745	60045764	5.72321e+06	6120882	3.41594e+06	2.78878e+06	4.31284e+06	24149444	2.17017e+06	2.08165e+06	29872834	14711521	3.76275e+06	3.51018e+06	2.85289e+06	3980828	14482857	40216504	40900680	12689049	15729715	47281964	15458391	5.49747e+06	5584852	11350461
C18	ESI+	156.077	0.650394	[M+H]+	Histidine	HMDB0000177	√	√	6338059	5.62222e+06	2.82948e+06	3098386	3.55821e+06	4.52762e+06	4142427	7.08552e+06	2.00016e+06	9658997	3238087	4048192	5.99319e+06	4399005	7787793	9616093	24590850	2.39506e+06	10535538	3.54664e+06	4.05244e+06	5115383	7252827	2.90674e+06	3157408	28104812	8740589	5.01515e+06	3327136	3.1751e+06	4881445	12413488	12948094	14363492	6.27437e+06	13577936	26028776	9163115	5608666	5088669	6.06469e+06
HILIC	ESI+	156.077	15.9418	[M+H]+	Histidine	HMDB0000177		√	11997001	55456450	10195786	5635609	11320671	32101464	4.75315e+06	25727712	4.61205e+06	29716824	11688639	10284189	11316130	12972668	68723990	31244614	217833800	23184484	23851136	13758720	6922982	15181724	93066420	5.93427e+06	5.79421e+06	98953640	45251744	10966846	10397089	8.16726e+06	12370070	44124804	152103520	171968080	43614944	46741544	201772000	44927190	17606018	21051972	46825948
C18	ESI+	178.059	0.641756	[M+Na]+	Histidine	HMDB0000177	√		1.28332e+06	1.51782e+06	1150029	1.10225e+06	1.24378e+06	2.00991e+06	1.1424e+06	1.61715e+06	379358	1.90242e+06	936679	1.24349e+06	1468615	1.28033e+06	2.23164e+06	2.41664e+06	9182238	667749	1.70072e+06	1.12627e+06	922127	1.36617e+06	2.68687e+06	984658	974390	4.0999e+06	2.38284e+06	1.49092e+06	1.35698e+06	1.17922e+06	1.54187e+06	4688102	2.88227e+06	6309655	1712617	5340602	8779506	2.24405e+06	1.49092e+06	1.37057e+06	2.14655e+06
HILIC	ESI+	178.059	15.9674	[M+Na]+	Histidine	HMDB0000177		√	1.10627e+06	2.29129e+06	604735	516426	894375	1220173	349075	1.37159e+06	341480	1.77559e+06	576129	850444	1.07227e+06	872068	3023232	1.34529e+06	8834055	1.13955e+06	1.16839e+06	709092	782637	1.00132e+06	3.92672e+06	472650	435330	4389734	4000646	797555	870252	613411	785599	3.14934e+06	6277267	5.92691e+06	3.09047e+06	3.15239e+06	6239592	3.81607e+06	1.29948e+06	1.09861e+06	2.17815e+06
C18	ESI+	200.04	0.635428	[M-H+2Na]+	Histidine	HMDB0000177	√		1.11903e+06	3.41779e+06	1.35752e+06	814313	1.41453e+06	2.41167e+06	898847	1.36542e+06	142449	1683659	886495	1.15148e+06	1.10088e+06	915207	2.06075e+06	1.87776e+06	9821598	461491	2.00841e+06	1.13093e+06	696190	1.0455e+06	3.84626e+06	737633	866530	4506124	1.80666e+06	1.48183e+06	1.52572e+06	1207881	1.31981e+06	4.62926e+06	2.06452e+06	9225091	1.4745e+06	4.67915e+06	7.54598e+06	1.88105e+06	1.20521e+06	1610158	1.77574e+06
C18	ESI+	90.5258	0.578784	[M+Ca]+2	Histidinol	HMDB0253185	√		14237794	7.03146e+06	13383179	9509555	11897458	7408426	7.03076e+06	12046648	6.9851e+06	14535789	5696029	12792008	34292950	5.62186e+06	12565667	9381307	13232458	8691443	9220244	10620207	9509715	14065676	9167603	8625374	18656212	10398127	13774959	14453950	8644894	7699260	5921993	14628590	4286671	11299804	13204943	7.61189e+06	5.09421e+06	10789108	8437663	12427165	14895131
HILIC	ESI+	138.055	11.3334	[M+H]+	Homarine	HMDB0253198		√	390153	394079	1000	210138	1000	259099	3.14525e+06	159730	1000	592047	680782	424552	252780	1000	1.00921e+06	188397	561707	1.35816e+06	653473	1000	225330	671294	49540136	1000	239326	226330	245745	386216	135895	317371	166280	238360	1000	1314470	1632619	292327	1004418	821304	199279	1.43767e+06	2147159
C18	ESI-	162.023	0.759534	[M+FA-H]-	Homocysteine thiolactone	HMDB0002287	√		213604	1.79256e+06	1.03303e+06	392969	1.04429e+06	2.09389e+06	281984	1.22426e+06	565039	1.33042e+06	921610	704846	735256	747044	1.10537e+06	1509414	1.7139e+06	1455302	1.07394e+06	679549	535237	1755248	429425	191474	1000	1.68743e+06	1.18309e+06	445199	684785	1.09641e+06	1.68875e+06	4491323	3.37864e+06	2.8361e+06	2.07806e+06	3.03106e+06	7501226	1.17209e+06	1255796	954936	438574
HILIC	ESI+	85.0282	8.74971	[M+2H]+2	Homogentisic acid	HMDB0000130	√		6.43444e+06	8319988	7.22468e+06	6.80471e+06	6.29153e+06	7.59433e+06	6759077	6.76618e+06	6191677	7358646	6.93781e+06	3.62022e+06	3.81695e+06	7601110	2.05346e+06	7.07658e+06	6662505	5.73645e+06	7.25838e+06	6.80577e+06	5.88621e+06	6591674	3595548	7.87127e+06	5.20853e+06	8.17592e+06	5.00066e+06	2.35661e+06	4.49659e+06	7.81904e+06	7.36649e+06	5489398	698890	1.6948e+06	5654494	6.84721e+06	8.12041e+06	5.20793e+06	8632107	7720063	3386757
HILIC	ESI+	200.092	2.06666	[M+NH4]+	Homovanillic acid	HMDB0000118	√		469605	437538	394851	830678	1.10705e+06	432298	245844	1.59636e+06	145070	306761	456727	124880	1000	297896	2.99895e+06	200816	1.88789e+06	1.38066e+06	448924	1406382	192198	519979	4513002	417991	330070	1.54291e+06	615889	2.49695e+06	206532	142553	366768	369286	1.88614e+06	6624113	497182	976078	699517	983420	772121	792049	2.54232e+06
C18	ESI+	425.215	10.901	[M+H]+	HT-2 Toxin	HMDB0253219		√	41173160	71792856	52126590	27176322	45254944	57649828	52600290	52221536	40125990	68366070	62919224	90769830	2661391000	61924636	43070036	57482200	43134516	46331316	62607996	67683540	49062100	43707308	35483160	69737690	46749016	59764850	54492360	49496900	49005920	52885620	64265170	33455762	41809920	41284570	43756630	61405960	55597180	42817190	53135956	50886840	51604484
HILIC	ESI+	425.215	21.0128	[M+H]+	HT-2 Toxin	HMDB0253219		√	6.14785e+06	7.68764e+06	6977741	6.24434e+06	6401935	6.33909e+06	7786641	4.18733e+06	4553878	3.91645e+06	7.27668e+06	5.01413e+06	4.69446e+06	7606802	7.86027e+06	8.01081e+06	7.05096e+06	6412057	6.1682e+06	9081194	4416064	7.0092e+06	7139920	7.85749e+06	4238732	6.9423e+06	8821949	7.40105e+06	6065956	6.90803e+06	8235956	4755998	7.65499e+06	5378136	4615247	7348668	9574606	4799423	7.43228e+06	6346523	4.48702e+06
HILIC	ESI+	222.113	13.3777	[M+H]+	Hydrocotarnine	HMDB0033701		√	847522	847710	895206	820865	970489	835176	727558	1.05395e+06	1.02884e+06	925153	858594	890842	912735	844958	856402	901447	831424	1.08126e+06	828810	987532	1.06427e+06	967753	916920	852870	872003	874263	1.05123e+06	1.00575e+06	994291	827678	867065	946089	1000	901880	904038	912812	1.07592e+06	939923	851984	774568	1.04164e+06
C18	ESI-	188.987	3.05193	[M-H]-	Hydroquinone sulfate	HMDB0240263		√	88053.1	332011	66291.3	230730	153844	352690	329949	205504	1000	388129	448769	120815	274630	461354	742658	418527	218470	514452	231352	81697.9	154723	1123110	2186047	382920	155939	625262	98765.1	59054.7	383761	251786	49134.8	121544	1.21407e+06	1.08109e+06	327225	38703	894420	63348.6	43451.9	615737	444301
HILIC	ESI-	188.986	2.30817	[M-H]-	Hydroquinone sulfate	HMDB0240263		√	1.75608e+06	3.81977e+06	982034	2.93726e+06	2.12805e+06	4.31443e+06	5278343	2.28313e+06	1000	4.22582e+06	6092376	1.17215e+06	2.90563e+06	4.83248e+06	5.07061e+06	7634082	1.81281e+06	5291933	2.71345e+06	954545	1.91069e+06	11445136	30786578	4.17675e+06	1.64862e+06	4337597	809284	588666	4.97092e+06	2.98304e+06	281547	1.19636e+06	7.6575e+06	7.81544e+06	2538400	778033	7537529	3.153e+06	1.06938e+06	7788796	5067396
HILIC	ESI+	752.559	9.16778	[M+H]+	Hydroxyclomipramine	HMDB0060631		√	14367872	45729824	37105190	41968750	24885062	55526270	21637178	30759800	15016293	29796058	18582194	1.51325e+06	4.36351e+06	39408096	1.25442e+06	46249664	29978464	12416733	44984736	30715854	13537668	19502398	4731725	35231220	9375661	85609464	10363686	1000	7.16578e+06	22042720	22564178	11844946	1000	1.24828e+06	9065238	37428492	62137400	13987664	33258056	65391570	2.17272e+06
HILIC	ESI-	159.102	1.83791	[M-H]-	Hydroxyoctanoic acid	HMDB0000711		√	1.29744e+06	6283774	1.48687e+06	1.33787e+06	1.31915e+06	6527881	1.48203e+06	2.42886e+06	861890	3.67333e+06	1.89953e+06	1.57318e+06	2.19827e+06	4565606	4.10769e+06	5179256	19284204	1.96332e+06	2.19198e+06	2.29643e+06	1.2146e+06	1304113	3.16991e+06	1.50809e+06	856816	8.32999e+06	17807832	2.32226e+06	1.00486e+06	2.23093e+06	3.9419e+06	1.25927e+06	2.81059e+06	2.70705e+06	3.36551e+06	1.56615e+06	2.29499e+06	8673489	10433523	2.36338e+06	1.65566e+06
HILIC	ESI-	181.05	6.01822	[M-H]-	Hydroxyphenyllactic acid	HMDB0000755		√	6.79275e+06	29310438	4.02915e+06	2.74748e+06	7.59024e+06	12967524	3.07542e+06	9646604	4413404	13070630	10555517	5.63503e+06	6107867	10343018	24457730	5.9456e+06	395758400	12468193	5.20677e+06	4.54956e+06	6254449	5772313	26672774	2.98673e+06	2.57549e+06	14790652	103635630	8851831	5991099	4.45227e+06	9524144	14180785	31177278	41064970	16208465	10240874	19043476	28457298	11437962	6.22308e+06	21311218
C18	ESI-	135.031	0.85384	[M-H]-	Hypoxanthine	HMDB0000157	√	√	8586819	34053480	21836848	15896680	14538016	21500030	12992111	21441116	16593795	16495580	16196976	16945414	14145989	30853324	16947196	19612732	25267012	17088384	18062770	22455980	13085858	13884831	21616394	12955331	9526541	63863156	14903273	18984744	8108459	8938654	37645184	53640404	55573236	62916464	29674062	49354316	99335920	18451408	19328558	18606356	17104410
HILIC	ESI-	135.031	9.28626	[M-H]-	Hypoxanthine	HMDB0000157		√	20103742	61550430	37278468	23725010	21061454	47294800	20418338	42956108	20894510	36541910	24486038	31409782	24898024	43319308	67842920	42849036	77093100	38715150	29571994	32075732	17581556	20201952	85878984	16274781	13870478	113087360	42075890	39964400	16740912	17728938	42728796	81321380	114735580	188287420	80136180	84438140	131706390	62476856	34569460	27007302	49250150
C18	ESI+	295.067	0.857739	[2M+Na]+	Hypoxanthine	HMDB0000157	√		10483236	48946396	21756810	14111976	10569663	22598014	13301446	21509166	1.45183e+06	13040109	9494192	9928987	10528314	28218474	17714020	24649262	29848784	3.49361e+06	11809228	15182561	8659852	10268836	29729144	6044348	5.5609e+06	107017320	8968392	15747862	4979861	5603046	36922732	64826776	13309698	98760130	15260185	85359480	119835230	11141170	19153306	15218826	13862994
HILIC	ESI+	137.046	9.28206	[M+H]+	Hypoxanthine	HMDB0000157		√	115848664	389142700	196768850	130311040	122234610	275388480	103647700	280699360	114959290	200036590	141589970	135024300	114008830	225206500	303501820	241454910	491810700	204677700	191092020	170545330	101621220	125669816	405730270	84077410	73674380	661891800	203454540	159025600	83251030	94068920	237087500	406173600	1000	809769660	343886400	427855550	769779000	303457300	187706300	182153970	211138100
C18	ESI+	137.046	0.857745	[M+H]+	Hypoxanthine	HMDB0000157	√	√	92304930	326829900	159478780	104928870	125803680	284063780	91784810	251621660	19871548	148681230	79404424	102056390	109652920	201670200	253292660	224153500	484235330	34388390	152909380	155527540	68643010	118929640	281732300	65201430	59775660	506472900	62265180	137298770	73247810	84360970	226949950	391025000	92673380	748541600	87538536	451436450	625051200	86091880	88664090	175694670	164920050
C18	ESI+	175.002	0.8561	[M+K]+	Hypoxanthine	HMDB0000157	√		5.4416e+06	15789746	8.32963e+06	5446038	4787302	5571367	3781319	6559018	527996	4875014	3.07271e+06	3.90639e+06	3064943	10915666	6.47567e+06	6033939	9481537	1.5795e+06	5.2822e+06	4.71713e+06	3589484	3.88791e+06	10783680	3383061	2402248	25674726	2257582	5.16518e+06	2.51784e+06	3.53847e+06	7.67156e+06	7476891	2.5264e+06	18390056	2.81343e+06	13710883	17298158	2.60941e+06	4921057	5.1941e+06	5024380
C18	ESI+	159.028	0.857357	[M+Na]+	Hypoxanthine	HMDB0000157	√	√	66420970	143392480	86836700	75061870	69703810	81037370	70848376	81936420	12647615	65197308	52550404	50808224	57883684	121415064	75850580	92316250	81652216	29274246	65548130	72722800	53682984	59016220	100046504	44369104	42246870	213192910	43756012	82057380	42030070	41511492	112679576	138722200	56255650	173473220	62194824	181515040	191708940	53095090	83839656	76072920	61210252
C18	ESI-	204.067	5.9	[M-H]-	Indolelactic acid	HMDB0000671		√	244006	1.44419e+06	182477	135663	362694	590321	156474	502358	223354	577113	533787	257113	379266	621860	1.88617e+06	412437	12344553	609110	400495	186102	439038	528385	2.21429e+06	316300	213003	1.43368e+06	3.94449e+06	386476	427656	323704	597029	620231	2.06402e+06	2.15238e+06	884690	244038	1.05473e+06	524977	900128	545866	922293
C18	ESI+	120.081	3.00022	[M+H]+	Indoline	HMDB0253472		√	8824335	25476170	9548978	7.23303e+06	7950091	30871636	7361681	19879542	1.16163e+06	17292892	7.43468e+06	8.00744e+06	12264147	14142803	39014756	24083514	107743890	3.22656e+06	12223995	1000	5551157	11085693	39866180	7727725	7.39899e+06	58954148	13676331	13166623	8604169	5903360	17418464	42369404	10461120	99007540	7.2416e+06	43003600	104027896	13370116	10097319	16579694	23647854
HILIC	ESI-	212.002	8.28318	[M-H]-	Indoxyl sulfate	HMDB0000682		√	1.12755e+06	6697770	1.88005e+06	839873	771283	1.86927e+06	494262	2.78753e+06	855535	1.94855e+06	27303026	436477	1.31742e+06	947070	4969448	3.89378e+06	2.2452e+06	3.41688e+06	3099298	4.64536e+06	1.89713e+06	2726340	4025127	1.13469e+06	778233	1.52358e+06	702448	1.58272e+06	2506918	2060194	567017	669728	3.04897e+06	2.91576e+06	1.4993e+06	995879	1.37292e+06	7158577	2.46725e+06	1.8468e+06	2.91343e+06
C18	ESI-	212.002	4.5721	[M-H]-	Indoxyl sulfate	HMDB0000682		√	194958	2.50423e+06	589246	290711	205990	652511	202778	980567	252595	699508	7.77517e+06	125202	482271	293689	1.67609e+06	892103	822635	1.0169e+06	1.19513e+06	1.40212e+06	529070	1062128	1.87374e+06	371788	359289	560343	162604	391145	652760	732450	142981	325267	1.15636e+06	861324	540301	212078	431936	500268	492637	740970	997994
C18	ESI-	303.051	1.40934	[M+Cl]-	Inosine	HMDB0000195	√		156344	372854	500757	280086	163485	692264	101314	290118	365179	366741	413848	299394	182409	231392	618264	269278	356795	335077	563552	407328	185121	318427	1.0771e+06	363295	133894	97906.9	96686.2	62086.5	319875	456182	262393	24598.1	1000	56244.9	1000	1000	83572.8	1000	131569	577465	326172
C18	ESI-	267.074	1.41386	[M-H]-	Inosine	HMDB0000195	√	√	3.0971e+06	8471088	9371618	5.75406e+06	3518804	15342757	1.96435e+06	5.48109e+06	6.52941e+06	7.08138e+06	8668932	5.33204e+06	2.99695e+06	5882232	10531703	5.00903e+06	6801342	6.2045e+06	11084517	8401776	3.22513e+06	6.38257e+06	16602469	7456227	2433217	1.85486e+06	1.74951e+06	965997	5.27106e+06	8912110	5035517	414091	476452	1.00441e+06	321834	189918	1.40182e+06	2336317	2.55168e+06	11155838	6120203
HILIC	ESI-	267.073	10.6265	[M-H]-	Inosine	HMDB0000195		√	31807940	68449064	59155176	37387480	36368516	71045290	19772060	57012850	31808902	50394136	48133904	34099730	19566392	36581760	78579010	35312690	63724764	59464950	84843140	41581120	29885740	36677404	106245140	32920302	21902636	16330057	17621368	11722159	38516436	59788500	20544754	2.17766e+06	2267909	6647966	2895209	1.70383e+06	5.54553e+06	32112102	18360416	63206376	43933270
C18	ESI+	269.088	1.4593	[M+H]+	Inosine	HMDB0000195	√	√	2.51691e+06	6210723	6.44994e+06	4195253	3.03374e+06	9403722	1.55497e+06	4.8071e+06	1.39058e+06	6080720	6.3857e+06	4708954	2.79615e+06	3.2868e+06	8.11032e+06	3895169	6.01818e+06	3.42891e+06	7.58196e+06	6491673	2896532	4830765	12609354	5437822	2338719	1.4768e+06	1.22323e+06	882452	4205664	6.70784e+06	3.52857e+06	421513	1000	641924	145448	121517	647126	2.03897e+06	1.80129e+06	1000	4529561
HILIC	ESI+	269.088	10.6193	[M+H]+	Inosine	HMDB0000195		√	23832036	43444130	44134976	28498586	26089222	50326644	15403338	41888044	25190942	37796640	33131894	28203236	15324718	27440834	58486750	25156310	46026124	45396484	60776140	32355044	23069608	28382774	79938216	25584342	17685264	12024522	12994612	8941709	32805644	47061010	15725218	1.56893e+06	1000	4721936	1.81967e+06	1.02555e+06	3.36434e+06	25456214	13448941	47888084	34649210
C18	ESI+	307.044	1.43998	[M+K]+	Inosine	HMDB0000195	√		211587	782356	497990	313351	300151	1.03655e+06	152264	384462	89318.6	535467	446455	299107	190687	392941	1.00245e+06	399993	1118296	223935	572939	577310	182807	354981	1.42024e+06	260624	180134	334259	110094	85920.1	262188	491383	320056	1000	1000	237889	1000	1000	329374	103584	147599	606972	390803
HILIC	ESI+	291.07	10.5741	[M+Na]+	Inosine	HMDB0000195		√	2000766	1.26446e+06	3422154	2.62741e+06	1.76305e+06	2.82832e+06	2.17244e+06	2.43644e+06	3067320	2529100	2080191	4.48746e+06	2.97803e+06	1.7912e+06	4846851	1821832	1.87795e+06	2.37412e+06	2.51814e+06	2.27082e+06	2202314	1890232	3.9618e+06	2.29042e+06	2.19795e+06	1.0421e+06	1.34945e+06	1869641	3.49576e+06	3.23258e+06	1.21746e+06	300661	1000	709301	225200	165844	213936	2426319	960544	1.96902e+06	3.86123e+06
HILIC	ESI-	175.097	2.13442	[2M-H]-	Isobutyric acid	HMDB0001873	√		273969	1.02501e+06	387068	356274	469354	735669	331204	683108	165695	624376	879119	199924	211759	780748	839614	890814	823844	684270	612689	795894	288107	348298	935983	382760	232026	655120	665866	382878	369063	426368	331756	347136	647689	763789	740850	447743	739060	610448	689041	494869	548336
HILIC	ESI+	177.112	2.27269	[2M+H]+	Isobutyric acid	HMDB0001873	√		1.18504e+06	1.58569e+06	1.01438e+06	1.06854e+06	971025	1.24849e+06	950946	1.24555e+06	834519	3823025	1.14863e+06	1993807	45802480	1.25382e+06	1.06433e+06	1.14253e+06	1.18189e+06	1.17872e+06	1.05824e+06	1.47741e+06	1.08249e+06	1.15191e+06	1.2478e+06	1.17256e+06	940055	1.35897e+06	1.0601e+06	975026	1.09003e+06	1.0042e+06	1.20769e+06	1.48089e+06	169905	1.01364e+06	1.10254e+06	1.04553e+06	928277	1.54946e+06	973969	1.10343e+06	1.33069e+06
HILIC	ESI+	217.047	13.8753	[M+Na]+	Isoferulic acid	HMDB0000955		√	396538	659558	616478	529891	527651	557358	337424	489766	437150	516875	468893	492594	360908	661584	571399	565417	539281	559683	545029	631648	434654	406661	608683	403329	337416	568313	462975	498264	393354	435373	534623	461757	1000	447838	471334	506848	701812	429414	382994	537353	485618
C18	ESI+	401.341	12.7692	[M+H]+	Ketocholesterol	HMDB0253789		√	1.43285e+06	497748	338888	249277	4056492	290698	187972	868455	122349	474708	535509	144562	878755	390185	5.87946e+06	575681	1.45127e+06	273957	403861	985936	538387	7802040	20493862	229594	429460	349713	577896	1093883	164524	343663	4319810	276065	792503	376736	1.93886e+06	473520	339493	233177	542542	357262	1.56188e+06
HILIC	ESI+	401.342	1.60054	[M+H]+	Ketocholesterol	HMDB0253789	√		1.30262e+06	7591735	1395426	652967	1.3227e+06	1.66526e+06	378673	2.42641e+06	607467	1.05243e+06	683777	124055	1000	5.57838e+06	1.86329e+06	891744	1.5277e+06	460897	2.07889e+06	800336	673740	2.26559e+06	238153	569651	337374	4.2465e+06	1.03466e+06	170812	136260	913574	8089886	597187	1.31668e+06	93612.7	816782	1779275	2.65028e+06	308070	1.4923e+06	2.31921e+06	230842
HILIC	ESI-	129.056	2.05028	[M-H]-	Ketoleucine	HMDB0000695	√	√	147906740	396269100	76264810	146967490	162036670	315338200	159446780	234711500	61768532	314771100	134930580	132386790	195600100	280682660	829220860	317734340	1012507300	200708590	265028750	271655070	184513710	165080510	623543600	165219740	98072584	29905376	748569800	275040260	100791680	116347010	51033016	57684628	269054200	246070530	193280130	113558600	253849810	492302800	350663140	320018340	263386140
HILIC	ESI+	209.092	11.2635	[M+H]+	Kynurenine	HMDB0000684		√	1.60715e+06	3.73336e+06	945774	563344	2.05173e+06	6544909	665501	2.86557e+06	1.04133e+06	1.82202e+06	1.58081e+06	1.15831e+06	886043	1.53337e+06	5.52691e+06	2.61132e+06	33826496	1.57252e+06	1.88263e+06	1.37374e+06	933601	1.50342e+06	3983489	628504	909109	10224565	11865343	1463727	684847	1.37204e+06	1.56933e+06	1.80633e+06	1000	2.69277e+06	2.07327e+06	1.78872e+06	3.06701e+06	4.20543e+06	2288926	2797962	3.37474e+06
HILIC	ESI+	204.123	12.0887	[M+H]+	L-Acetylcarnitine	HMDB0000201		√	88953190	268988900	190527820	118661096	89341340	162245700	61674450	200133940	83799624	207042660	153161980	190011840	124810940	181825100	320110720	224168850	269287360	149786620	236016560	154276020	80333670	145942500	509706020	100078800	89870420	284613570	122790056	87941144	134818960	197417120	155846220	81012420	1000	128748180	81565530	59605388	111998264	113676870	91277240	191030600	157331470
C18	ESI+	204.123	0.857324	[M+H]+	L-Acetylcarnitine	HMDB0000201	√	√	489145900	1461762000	995672960	673733500	617105540	1089516000	356569570	1072385600	29209248	938071100	553197900	751711700	581814300	999726500	1356226000	1156505300	1223980300	75104850	1152507900	938637200	271912060	852663500	1319518300	434045340	369657400	973597760	221136340	438547520	843063940	1164507500	762389100	440107170	44489660	702185540	98790650	415453950	633227970	110102410	271676160	1032369200	734174200
C18	ESI+	186.113	0.851984	[M+H-H2O]+	L-Acetylcarnitine	HMDB0000201	√		4.96184e+06	14053897	5056061	3.80897e+06	7.66906e+06	4715097	2.73581e+06	12154553	174214	6.12053e+06	2.61257e+06	2.15478e+06	3.33938e+06	4819572	13422043	4.3227e+06	6384610	546476	4.0538e+06	6526936	1.19671e+06	6.28603e+06	7.82153e+06	1.9793e+06	2.61722e+06	10330515	1.67934e+06	8.30684e+06	3.66656e+06	6.9396e+06	4.22736e+06	2.84898e+06	175916	7485738	400171	3.84944e+06	6854781	372318	1202490	8621619	3.76204e+06
C18	ESI+	226.105	0.883206	[M+Na]+	L-Acetylcarnitine	HMDB0000201	√	√	1552410	954556	1.99524e+06	1625000	1520649	599443	2.01921e+06	1.22326e+06	891117	1624464	2.52579e+06	2.61921e+06	1.08917e+06	3.0779e+06	1.0567e+06	1.96121e+06	419852	2.43396e+06	2.07125e+06	2.58053e+06	2.38626e+06	1.62883e+06	1.51305e+06	2.26131e+06	2.08385e+06	1702216	1.26767e+06	1.15263e+06	2.40238e+06	2437313	3.26728e+06	2168250	2.04211e+06	600898	2.488e+06	1143138	838443	2437416	2.58472e+06	1.10452e+06	948048
C18	ESI-	269.088	0.870591	[3M-H]-	Lactic acid	HMDB0000190	√		83989	100655	274286	221738	127418	135362	1000	225336	121249	135923	168775	164015	94138.9	115113	92024.6	210894	1000	309251	409494	297580	113451	78727.4	320370	218350	165175	374736	128597	141431	309713	124551	1000	531599	605330	521971	443903	400963	936858	54488	82944.5	173805	327903
C18	ESI-	89.0243	0.855834	[M-H]-	Lactic acid	HMDB0000190	√	√	339750560	1097080300	663299100	575485200	490909120	1127364400	483099600	752235900	369180220	748689000	527585500	575246900	783192000	861728100	1215552500	755709300	941308300	699258000	519145900	573163000	471147900	500627900	967371840	431066080	363527300	2002686100	683217600	781432060	446001540	503704930	828557060	569860400	1036736600	1306277600	998560960	414686700	863778050	452463070	736721100	740725400	625530430
C18	ESI+	406.132	0.73022	[M+Na]+	Lacto-N-biose I	HMDB0006575		√	3599280	3.08637e+06	554683	474722	1.34658e+06	1.1257e+06	426802	4.49886e+06	1000	817851	1.36323e+06	2.40491e+06	809209	1.2265e+06	3661892	604065	3956170	1.33847e+06	1.65798e+06	1.61603e+06	1.85053e+06	1.62025e+06	5327804	655358	1.09448e+06	999037	862213	902780	2624840	1.04385e+06	3.43521e+06	2399145	599697	1.6173e+06	732072	809975	812626	686236	616406	865867	3004777
C18	ESI-	88.0404	0.697171	[M-H]-	L-Alanine	HMDB0000161	√		772935	1.27245e+06	1.19537e+06	1.11756e+06	937596	819519	445186	787225	825396	1.05461e+06	783947	849010	903868	913562	875997	953545	1.43804e+06	998512	1309578	769459	689601	636621	908766	547590	655233	3456518	935029	849264	729394	929842	1.40803e+06	1.50768e+06	1.81719e+06	1.98204e+06	873051	1.65277e+06	2.57764e+06	1.0507e+06	747701	799402	1106924
HILIC	ESI-	88.0403	14.1316	[M-H]-	L-Alanine	HMDB0000161	√		1.50841e+06	4.6935e+06	2.66065e+06	2.10476e+06	1.73097e+06	2764561	654576	2.29769e+06	1.28304e+06	2.99199e+06	1.33666e+06	1.61135e+06	1.53945e+06	1.99408e+06	3.51813e+06	1942317	4858063	3.37361e+06	3.67544e+06	2.1576e+06	1.005e+06	1.3801e+06	5.73124e+06	1.00078e+06	956601	6075757	1.94013e+06	1.72819e+06	1.21968e+06	2007722	2593927	1.62622e+06	3231965	4364882	1.76272e+06	1.8746e+06	5.33176e+06	2.50825e+06	1.73676e+06	2702478	2172805
HILIC	ESI+	90.0549	14.0053	[M+H]+	L-Alanine	HMDB0000161	√		6.50908e+06	30850248	10468136	7570834	7801465	24185644	7274826	14631117	4.83348e+06	16165839	10958778	7104561	8479107	17171232	20869938	17158662	104437790	14120134	14893640	10863956	6733206	7338449	20267012	7.08439e+06	4354870	58119410	36178620	12575761	7.38081e+06	6835983	13678347	21673916	1000	51833536	22636966	32802028	87074456	23726556	17963620	13607190	14837157
C18	ESI+	90.0549	0.658221	[M+H]+	L-Alanine	HMDB0000161	√	√	9802010	22333004	11686076	10647739	8836114	23127802	12640552	22609630	4.20472e+06	20143578	14066685	11814349	10076089	18422398	16658531	19214150	75185610	9587460	18436804	8851749	7.94036e+06	9009433	11597503	9320874	8672770	67353480	34669064	15200687	11406320	7.46796e+06	16213238	35038476	25343670	54685548	14021187	39879876	37806984	24393746	20116332	15857915	13730840
HILIC	ESI-	162.077	13.1322	[M+Acetate]-	L-alpha-Aminobutyric acid	HMDB0000452	√		394869	1.30947e+06	310614	491627	691027	809794	282893	411262	150791	568327	551354	663337	356329	458606	1.3724e+06	387447	829413	747600	656591	372204	280805	515763	1.16323e+06	299153	294661	775315	610199	324943	840977	759973	379940	647007	566792	1.31407e+06	576252	320121	957995	529282	309165	635659	418527
C18	ESI-	173.104	0.640452	[M-H]-	L-Arginine	HMDB0000517	√	√	376937	2.02987e+06	663700	526040	546885	1.24145e+06	644972	788289	442027	1.04037e+06	627655	718015	552859	1.35271e+06	1.57668e+06	1.22866e+06	3.22435e+06	725177	788856	870163	514460	602508	1.46233e+06	418605	384144	3613942	1.25972e+06	209046	606634	609835	1.05222e+06	1.40356e+06	2.39366e+06	2.48551e+06	1.04464e+06	1.435e+06	2.69739e+06	1.16032e+06	566133	944151	1.04731e+06
HILIC	ESI-	173.104	16.0891	[M-H]-	L-Arginine	HMDB0000517		√	4467589	23580590	5.77181e+06	4781279	5336379	14415809	4520070	8929046	3.63437e+06	11423615	5.93155e+06	4775459	5.52057e+06	11044639	19842944	13296872	38079236	7.99283e+06	10540155	8091718	4.13913e+06	5509158	22168300	4198866	3076331	40591012	8897421	2065935	6022141	4.91352e+06	8351527	13063339	16315438	22775968	11384525	13127897	38695910	16749465	8.36268e+06	8597708	9915492
C18	ESI+	175.119	0.651271	[M+H]+	L-Arginine	HMDB0000517	√	√	24105242	42790464	14904012	13498659	15407621	25943474	17368264	30163938	5689415	49185416	14800532	8.33131e+06	30215006	23566494	35024456	57188424	109823384	9243597	47109050	28041770	15414834	25599886	31735744	11418146	12478305	152336290	15762489	8495308	13874584	12251882	23054200	39189704	14258041	49634620	16966156	40958370	140262030	31620288	18689536	21682032	27220960
HILIC	ESI+	175.119	16.1042	[M+H]+	L-Arginine	HMDB0000517		√	20968496	145627950	22886686	17571158	23394658	79846616	14608605	57495984	13357898	68998030	25598454	19253640	22195038	51073764	124678200	68934800	257112130	45492270	49613356	33061428	19079918	25822936	139580700	13154707	12167020	238299650	59775628	8374173	27389104	17325418	42394940	94124340	132965180	224782190	73703416	95926010	306088830	111803510	46483264	42424452	67666100
C18	ESI+	197.101	0.642019	[M+Na]+	L-Arginine	HMDB0000517	√	√	1.70285e+06	10812420	5.20262e+06	2.13509e+06	3.6735e+06	7.3776e+06	2.27831e+06	2.89298e+06	612206	2.84537e+06	2.18e+06	2.54519e+06	3.30484e+06	4.12175e+06	11527591	3.70534e+06	18699874	1.19716e+06	3.31603e+06	4.4894e+06	1.49698e+06	2.46917e+06	14865618	1.80847e+06	1.65072e+06	10145165	2.01323e+06	1.18006e+06	5108482	3.44911e+06	4264633	8707576	2.0018e+06	20475608	2.45791e+06	9226822	32808336	4248365	2.69991e+06	3210435	6.55789e+06
HILIC	ESI+	197.101	16.099	[M+Na]+	L-Arginine	HMDB0000517		√	1.17832e+06	4484303	968994	929206	1.16106e+06	2.57252e+06	724451	1.97259e+06	804913	2.54133e+06	1.27511e+06	1.08986e+06	1.19189e+06	1.83529e+06	4534417	3.07006e+06	6600468	1.61323e+06	1928477	1.40664e+06	1.05829e+06	1.34714e+06	4.40338e+06	676710	628094	7.57736e+06	2.36625e+06	466008	1.28124e+06	942694	1.45254e+06	3.04568e+06	3.20514e+06	5.1192e+06	2687979	2.7323e+06	7.15441e+06	4.55787e+06	2.21934e+06	1.5519e+06	2.28127e+06
C18	ESI+	219.083	0.639319	[M-H+2Na]+	L-Arginine	HMDB0000517	√		1.30055e+06	9890277	3.67957e+06	1.37048e+06	2.28622e+06	5.89784e+06	1496378	1.82607e+06	442685	2.12288e+06	1.5096e+06	1.80754e+06	1.85238e+06	2535264	7.41943e+06	2.92556e+06	5704574	757983	2.3126e+06	1.62377e+06	1.0442e+06	1530271	7.65233e+06	949226	922285	7.12778e+06	1.6189e+06	652079	3.68989e+06	2.64736e+06	2.93285e+06	6.13311e+06	1.47354e+06	14607039	1.6545e+06	5.82808e+06	7.77084e+06	3.35402e+06	1.87698e+06	2.42173e+06	2.56551e+06
C18	ESI-	167.023	0.661746	[M+Cl]-	L-Asparagine	HMDB0000168	√		325250	565250	281805	377810	338862	287447	208764	339626	386879	457642	241194	567596	323277	413486	427536	254315	647457	320833	199022	303189	274541	338200	245005	280228	314426	403397	334748	156604	326028	304356	355867	311815	398859	285792	203721	267507	389492	255740	177301	268503	378195
C18	ESI-	131.046	0.654626	[M-H]-	L-Asparagine	HMDB0000168	√		1.45223e+06	3.84017e+06	1.25967e+06	962502	1.60871e+06	1.8919e+06	1.26466e+06	2551341	1.40803e+06	2.45926e+06	1.21019e+06	1.51506e+06	1.71377e+06	2.15992e+06	3.99667e+06	1.84101e+06	9337057	2.48572e+06	1.44633e+06	1.55805e+06	1.47089e+06	2.03972e+06	2.38245e+06	948773	1.12262e+06	6.4758e+06	3.10783e+06	1696173	1.3397e+06	1223034	2.48607e+06	2.91019e+06	5.20004e+06	3.77974e+06	1.92012e+06	3.07318e+06	6.51458e+06	3000576	1.45623e+06	1.36689e+06	2.81945e+06
HILIC	ESI-	131.046	14.4983	[M-H]-	L-Asparagine	HMDB0000168		√	1.15538e+06	4.06076e+06	1254018	821408	1.17064e+06	2.01476e+06	794554	2372776	890858	2.70202e+06	1.03479e+06	1128867	1.34126e+06	1844137	4.3075e+06	1.97907e+06	9553378	2.46356e+06	1.83794e+06	1.29541e+06	880087	1.328e+06	4.35488e+06	886093	936020	6310950	2.31402e+06	1.32348e+06	1.24406e+06	950115	1.68136e+06	2.31582e+06	6387504	7.21761e+06	2.22414e+06	3.33551e+06	8863612	3.41649e+06	1.39969e+06	1.44305e+06	3.14105e+06
HILIC	ESI+	133.061	14.5002	[M+H]+	L-Asparagine	HMDB0000168		√	1.12657e+06	4211760	1.13261e+06	885491	1.28594e+06	1.93867e+06	894104	2.20365e+06	909604	2.74725e+06	1.18869e+06	1.17395e+06	1.28296e+06	1.87788e+06	4.57353e+06	1.73561e+06	9029572	2.4873e+06	1.79741e+06	1.48157e+06	962153	1.59321e+06	4.3085e+06	853449	883811	5.1644e+06	2.44539e+06	1.38495e+06	1.30973e+06	886542	1.75069e+06	2.62237e+06	1000	6.58359e+06	2.42549e+06	3.38675e+06	7889959	3.51269e+06	1.45359e+06	1.38519e+06	3.36715e+06
C18	ESI+	133.061	0.659984	[M+H]+	L-Asparagine	HMDB0000168	√		2.45583e+06	3.41844e+06	1.74567e+06	1.80516e+06	2.03935e+06	2.35026e+06	2.53615e+06	4096632	1.75046e+06	3345854	2282658	2.09862e+06	1.93359e+06	3.44285e+06	3.36798e+06	2.52555e+06	7297819	2.77761e+06	3.10011e+06	1.64023e+06	1.87066e+06	2.40484e+06	2.07414e+06	1.7804e+06	2.07438e+06	5.01841e+06	4381359	2.11228e+06	1.94499e+06	1.3767e+06	3.5804e+06	5940439	6986135	7316304	2.60479e+06	6149411	5853857	6.73292e+06	2.91001e+06	2.37189e+06	3.38298e+06
C18	ESI+	155.043	0.680557	[M+Na]+	L-Asparagine	HMDB0000168	√		4.25307e+06	3178020	3.32452e+06	2.49431e+06	6858228	3.32036e+06	1.81678e+06	6.76881e+06	650954	3.59655e+06	1740980	2.91566e+06	2.01219e+06	3.9551e+06	3.62364e+06	2.74424e+06	7099192	1.75847e+06	2.8293e+06	1.51504e+06	2333090	1.93672e+06	2.74521e+06	1.48276e+06	2.50063e+06	5.44166e+06	2.8198e+06	2.08276e+06	2.73746e+06	1.64331e+06	2.33407e+06	4198311	3.10355e+06	4.28928e+06	1.77709e+06	4307715	5.26951e+06	3.45763e+06	1.99172e+06	1.87476e+06	2.04566e+06
C18	ESI+	177.024	0.654379	[M-H+2Na]+	L-Asparagine	HMDB0000168	√		1227980	1.93838e+06	906893	1.14823e+06	1.5174e+06	1.13492e+06	1.23887e+06	1.5247e+06	442674	1.9608e+06	1.07908e+06	1.00785e+06	1.47762e+06	1.68428e+06	2115403	1.87102e+06	4.13649e+06	1245579	1.4959e+06	1.43005e+06	944388	1.37092e+06	1.55836e+06	1.00249e+06	1164139	2.60394e+06	1.87085e+06	1.83122e+06	1.15392e+06	907678	1.76186e+06	2.24565e+06	1.71526e+06	2.82278e+06	986752	2345866	3250348	2.15483e+06	1.44715e+06	1.06405e+06	1.83806e+06
C18	ESI-	132.03	0.665123	[M-H]-	L-Aspartic acid	HMDB0000191	√	√	7.80389e+06	15466720	16182084	4903214	8471250	8432876	4.59213e+06	12918710	6.8544e+06	10459111	8426788	6724651	5.9584e+06	9213632	11758354	11001804	12609949	13201672	13689932	7083678	9357172	12294415	11307241	7081062	5286993	80542536	7.16424e+06	9008439	6.10768e+06	9902897	28063624	33882944	42174576	38061020	17720974	41153460	64919844	14323059	7.59217e+06	7970773	14260765
HILIC	ESI-	132.03	14.8157	[M-H]-	L-Aspartic acid	HMDB0000191		√	3.3324e+06	11677997	7204898	2.00762e+06	2884990	4.87712e+06	1.67359e+06	7208390	2236648	5951251	3.7867e+06	2.56965e+06	2.24315e+06	4.21903e+06	9842738	5.99409e+06	8538321	6.79067e+06	7958203	3.31344e+06	3129905	4111096	16020141	2.51596e+06	1741842	72822390	3274175	3620899	2.51157e+06	3789814	10404639	14518806	34428810	44198036	10049292	19599548	66726956	10799686	4.26719e+06	5.88803e+06	8405475
C18	ESI+	178.009	0.658216	[M-H+2Na]+	L-Aspartic acid	HMDB0000191	√		1.5626e+06	1.69995e+06	2.70272e+06	1.18083e+06	1.36972e+06	1373928	1.01883e+06	2.18935e+06	491944	1.42453e+06	1551589	1.20271e+06	1.03189e+06	1.58745e+06	1.69473e+06	1.74616e+06	1113852	1.15608e+06	2.59634e+06	1.05832e+06	1.51427e+06	1.57543e+06	1.54729e+06	1.58316e+06	1.29066e+06	8574142	1.09732e+06	1.51483e+06	1.40668e+06	1.50859e+06	4.41275e+06	5681605	3.04639e+06	4949198	2.20547e+06	6361095	5998761	2.39129e+06	1.63415e+06	2.02509e+06	1.91759e+06
C18	ESI+	343.296	8.59572	[M+H]+	Lauramidopropyl betaine	-		√	9207920	10449435	11029384	11467335	10809718	10457298	9570686	10649149	10289954	11263042	13545576	9859804	13115855	10308859	10416999	12622666	10844378	10739251	13387656	10459138	10599237	12540549	8176976	11099247	14928021	11637839	11126066	9977986	10733797	11389388	12085400	11635028	9917886	11062814	9660442	12276992	14392006	9244043	11145574	11673145	12535335
HILIC	ESI+	343.296	9.95328	[M+H]+	Lauramidopropyl betaine	-		√	4.48154e+06	5.83177e+06	5.39756e+06	6147353	4.49604e+06	5.35445e+06	4.2089e+06	4367117	9354083	6.79207e+06	9799075	3410876	6.68197e+06	6.11806e+06	2.42008e+06	6.78883e+06	6.26091e+06	5104326	7810273	4.17194e+06	7.22828e+06	9397364	2664007	6776351	10472733	8636557	3.84579e+06	1.66346e+06	2.89745e+06	5.44348e+06	5954854	5.70135e+06	1000	3.29953e+06	4.6068e+06	5.78467e+06	10534855	4984965	8131508	7.08081e+06	7415899
C18	ESI+	274.274	8.43474	[M+H]+	Lauroyl diethanolamide	HMDB0032358		√	1.49239e+06	160431710	2936968	995264	1.04179e+06	1.16148e+06	3642692	2801050	644157	5759867	3.73279e+06	2.31098e+06	4.69376e+06	25231892	397599260	1.17221e+06	48915164	3.84263e+06	2.21555e+06	7.26036e+06	1.32939e+06	992002	317251740	73352024	98439736	452025730	125723976	8518796	2.34191e+06	129668790	2.59257e+06	1.57833e+06	30163412	1.86289e+06	43367360	2.55834e+06	36613388	835365	1036811	1.76571e+06	115585464
C18	ESI-	265.148	9.36307	[M-H]-	Lauryl sulfate	-		√	100894770	161523140	182804320	153426030	108826770	133237400	114300660	147254240	150417810	106788030	116923650	95998424	144194900	124491464	143765440	149426540	117862440	130156616	187016270	119472750	160128290	142148260	98541050	115878760	149083260	119935880	124709430	119978280	121094440	164658660	116177530	101716060	131107970	113198550	109133910	134074280	160761870	102960216	108581930	291272670	112130570
HILIC	ESI-	265.148	2.08275	[M-H]-	Lauryl sulfate	-		√	177830940	303636960	984267300	353615780	114165864	485756770	170262020	247496240	426018600	161236940	339546850	37360550	155491170	435710620	40308450	426192900	437616540	197870980	1334903900	251896540	206819460	456028400	27589722	326088220	290617380	342426200	278715550	21246356	67215950	779586100	179183630	166774770	168983060	42813190	139741340	313093950	987537200	66458132	309310270	2364538600	216748370
C18	ESI-	196.074	0.689569	[M+Cl]-	L-Carnitine	HMDB0000062	√		360959	395221	350556	458659	324409	420265	365453	515178	258777	420076	432096	580299	470277	282644	728576	380928	352496	578963	539983	425755	307174	418909	983756	277097	428412	760951	623435	385014	403365	499712	484332	560301	647554	1.06882e+06	482982	466759	822146	306015	262301	307133	491643
HILIC	ESI-	206.103	14.0043	[M+FA-H]-	L-Carnitine	HMDB0000062	√		1.26895e+06	3.75256e+06	1506540	1.573e+06	1.75962e+06	2385642	867680	2.6054e+06	765741	3514910	2.13023e+06	2.05024e+06	2293573	1.27582e+06	4.21769e+06	2675241	1.99436e+06	3.65051e+06	2.97192e+06	2.00123e+06	987477	1.66549e+06	6.27377e+06	1.02493e+06	1.39744e+06	4.00321e+06	3425512	1.81099e+06	1.9302e+06	2.08609e+06	1.55647e+06	2.15251e+06	2731244	5928363	2.55357e+06	1.98942e+06	4.59272e+06	1996704	1.38741e+06	2361496	3.11992e+06
HILIC	ESI+	323.217	14	[2M+H]+	L-Carnitine	HMDB0000062	√		272825	1.54932e+06	370845	343769	521721	794567	106359	1.1186e+06	222303	1.66992e+06	559634	871886	744680	240655	2.45831e+06	1.02992e+06	385440	1.70665e+06	1.14241e+06	616111	192020	385398	3422778	170642	262269	2.28541e+06	1.80808e+06	477773	517988	477615	347129	717275	1000	3.83307e+06	962759	669125	1.73456e+06	751254	394989	732437	1.25503e+06
HILIC	ESI+	361.174	14.0067	[2M+K]+	L-Carnitine	HMDB0000062	√		223376	873946	175778	243101	328396	498984	1000	483511	1000	818942	368916	422579	473000	244348	1078792	521611	171051	895686	630048	342327	168778	297768	1900479	190921	198645	1003973	541149	249985	260360	417392	223620	424342	1000	1.22311e+06	447518	264576	684652	277351	177920	446790	973922
HILIC	ESI+	162.112	14.0009	[M+H]+	L-Carnitine	HMDB0000062	√	√	386034530	764287700	434027800	404982980	485998660	618653800	251450190	666982200	232986900	815463300	510810560	597618400	612357300	374503360	884013900	666269000	496819780	780681100	678785000	509683230	273807230	465450080	1162195000	262353000	385822820	885730300	815272770	496841250	487007870	515916350	447207230	642696800	1000	1095120600	627942100	540998300	943713540	532807650	378056450	562709600	733954800
C18	ESI+	162.112	0.718572	[M+H]+	L-Carnitine	HMDB0000062	√	√	167544880	139113540	149197730	167373740	144909740	152700640	112419850	309475200	35316200	364478660	177718080	305161180	285438080	122516410	460872100	281725380	158332740	115376936	270505020	228865520	73997176	237154160	689844200	102052970	154164210	363500100	183292140	256637920	165560240	165184720	158734880	112672240	51730732	188929650	63535376	120991780	146218580	105403990	78476490	233800300	224104290
HILIC	ESI+	200.068	14.004	[M+K]+	L-Carnitine	HMDB0000062	√		37805300	93184904	53054164	36484012	49414644	75274340	23922088	68903010	21454676	84881170	49472216	58309372	47940196	49371944	92508456	64017684	43967700	83680056	73820216	53653492	28520676	44638400	141103180	29392322	33532648	108982470	61672760	42584920	48494370	50810564	47738810	52588676	1000	114866390	56833580	48770148	93671050	48853724	34470812	59970484	82877240
HILIC	ESI+	184.094	14.0152	[M+Na]+	L-Carnitine	HMDB0000062	√	√	3895503	3.97355e+06	2981831	4.51613e+06	4.73082e+06	3.63932e+06	5.22753e+06	3.63739e+06	2828365	5243601	5.66705e+06	4574030	6613514	3.24883e+06	4.50587e+06	4.82702e+06	1.82128e+06	4.62845e+06	4565844	4976950	3058959	4.09545e+06	5.98836e+06	4.16588e+06	5338583	2.91183e+06	7.81357e+06	6110262	5182672	4.48901e+06	5.02619e+06	5.6449e+06	1000	4.27142e+06	4.8533e+06	3.9394e+06	3.63985e+06	4.89229e+06	5.15243e+06	3.07774e+06	3.53793e+06
C18	ESI+	184.094	0.727725	[M+Na]+	L-Carnitine	HMDB0000062	√		2.41821e+06	3174806	2.92103e+06	3.77994e+06	1.74415e+06	2732355	2.09538e+06	1.74122e+06	1.74182e+06	3142973	1.61907e+06	3.33414e+06	4569916	2.18138e+06	5.04157e+06	3.45789e+06	1.95709e+06	2.35722e+06	3.19084e+06	2.71822e+06	1.44366e+06	1.63427e+06	8340425	493713	2.74492e+06	3946261	2.0721e+06	2.15217e+06	3663925	3.64514e+06	1954509	798992	1.76005e+06	1.38971e+06	1.92765e+06	1.04565e+06	967345	2.4962e+06	1.40762e+06	3.72055e+06	3.0469e+06
C18	ESI-	166.018	0.750832	[M+FA-H]-	L-Cysteine	HMDB0000574	√		518863	1.34622e+06	677861	399983	621737	869484	222493	891884	409451	711504	1.42875e+06	612380	431956	1.31631e+06	1.09304e+06	387002	1.53149e+06	651264	745336	749410	543883	793471	950501	459304	394914	503699	655413	315141	567714	415366	398866	747396	1.61099e+06	1.26863e+06	719462	536915	750194	317602	411532	834810	1.19069e+06
C18	ESI+	247.144	4.91476	[M+H]+	Lenticin	HMDB0061115		√	423725	1.56276e+06	797448	324437	662870	1.90164e+06	1000	93669.2	1000	113853	248773	720311	1.37636e+06	288631	3.28673e+06	497795	1.46658e+06	2.00353e+06	735006	1.02271e+06	1.89333e+06	302636	19001872	776295	415527	302528	4.17409e+06	1.57615e+06	2.83387e+06	229192	1.42309e+06	1791060	97978.2	7.41817e+06	68069.5	1.15811e+06	1.06542e+06	304449	197860	359815	474852
HILIC	ESI+	247.144	10.9077	[M+H]+	Lenticin	HMDB0061115		√	1.07612e+06	1.86292e+06	2.86166e+06	1.18528e+06	2.02783e+06	4205026	283861	1000	816202	256787	805233	3.531e+06	4.48178e+06	760620	15284935	973991	2.16527e+06	17837816	1.31425e+06	2.49022e+06	6.24603e+06	453331	42867740	2.54453e+06	1195444	578346	31794248	8107853	10725896	477349	3.05779e+06	6043836	1000	29855724	634011	3.4274e+06	2.17867e+06	5.40719e+06	550895	613672	2.28895e+06
C18	ESI-	130.087	1.43332	[M-H]-	Leucine	HMDB0000687	√	√	56763.2	462385	84790.8	69938.9	78338.8	273949	44087.4	130931	56957.3	138759	105822	60521.5	73833.7	184192	383559	142476	867842	104902	180632	149214	55816.2	92267	551085	80368.8	47503.8	983218	298576	107549	38793.4	66878.3	138217	363038	1.62778e+06	1.43899e+06	381155	392840	2.13166e+06	88455.9	102407	120950	160541
HILIC	ESI-	130.087	11.4928	[M-H]-	Leucine	HMDB0000687		√	467320	1.94019e+06	511682	343178	458880	1.22123e+06	394178	789207	314314	916649	698415	405048	387700	899674	1.62184e+06	912888	3869044	591641	843742	595887	440912	504503	2.12714e+06	326145	257706	3.27656e+06	1.3088e+06	564778	321004	335000	830327	1695228	3.98476e+06	4438786	1.86663e+06	2.47364e+06	6915617	1.67391e+06	883819	684825	981715
HILIC	ESI+	132.102	11.486	[M+H]+	Leucine	HMDB0000687		√	145605520	518604450	161187040	117744424	144988100	351903200	112113580	259606160	111891704	259122780	179552530	131996800	135753060	256187700	473200030	310750900	968112900	209408060	282677860	167790910	122741000	144898700	591405300	109605300	84575710	830944500	405978140	184087890	122527400	126231090	219811980	522685150	1000	1187778300	532724830	667274200	1385010600	526336100	261004980	210966720	328095780
C18	ESI+	132.102	1.42258	[M+H]+	Leucine	HMDB0000687	√	√	115130600	298586460	134700540	104747400	95622950	274578500	81705830	190252210	21951078	189445020	115323910	129742520	135696900	171258580	375664960	233931540	773773600	53609836	187667550	139875710	81135030	130248120	478454940	91641970	73598550	696785000	151826660	143993400	99714210	86994090	205935490	578173400	165685010	1143667200	144507970	504361730	1097314400	167516820	121793320	183711570	289604540
C18	ESI+	176.066	1.42536	[M-H+2Na]+	Leucine	HMDB0000687	√		877024	2.63643e+06	1.20584e+06	751171	853456	2.37137e+06	654367	1.54174e+06	155487	1.49694e+06	794574	952062	947488	1.37376e+06	2.95432e+06	1.87293e+06	6173990	418247	1.71953e+06	1.16363e+06	680514	1.10242e+06	3.73187e+06	780184	607376	5283238	1.04417e+06	1.26326e+06	814920	777266	1.63932e+06	4.1958e+06	1193975	7.08124e+06	912591	3.8799e+06	6.66648e+06	1.02367e+06	1.03265e+06	1.32522e+06	2185204
HILIC	ESI-	131.071	1.9551	[M-H]-	Leucinic acid	HMDB0000665	√	√	3.45672e+06	26978242	5016814	4.07769e+06	5304009	31486370	2.62025e+06	6407831	4959276	15910627	5.54234e+06	4.1559e+06	6769694	15664906	10579642	13845296	110402520	4.7126e+06	6.51605e+06	5.99379e+06	3.10987e+06	3.27401e+06	8917500	2.59091e+06	1.43298e+06	19478498	40469930	4747065	5.70531e+06	8251533	5.28579e+06	2.6464e+06	9394117	7.71305e+06	13339961	4.79272e+06	10447344	21264618	15547471	4897359	5870954
C18	ESI-	213.017	0.693519	[M+Cl]-	L-Gulonolactone	HMDB0003466	√		1.25262e+06	2.32446e+06	15200800	1.01912e+06	2.04065e+06	2150235	808610	2.32689e+06	960318	2.28309e+06	2.12059e+06	1.0246e+06	1.34838e+06	1.0461e+06	3.54566e+06	1.63053e+06	4762203	5146991	3.29882e+06	1340063	1.93545e+06	1.81427e+06	2.95027e+06	1.28882e+06	1194104	2.97829e+06	2698196	2.15756e+06	2.05424e+06	1.35315e+06	2999334	5.5701e+06	6546186	5891127	4615080	4.83666e+06	12308102	2.56932e+06	1.39986e+06	1.02687e+06	5023640
C18	ESI+	207.149	5.07303	[M+H]+	Lidocaine	HMDB0014426		√	4.38307e+06	20920750	3.35784e+06	6969391	6109470	82079090	79459.2	26917386	214040	1000	2.27908e+06	8185350	808917	388925	72188.3	260085	6678488	1000	11164973	2.8028e+06	1000	4.17953e+06	508292640	5509190	3.96467e+06	13647681	253063	2357419	1000	7530848	148203	6167099	454602	6549297	766015	4378785	7.36435e+06	2.41166e+06	1.49502e+06	18418916	4590138
HILIC	ESI+	235.18	5.967	[M+H]+	Lidocaine	HMDB0014426		√	25983538	410407040	13053610	1343854500	17352750	8573893000	11287932	4292640800	1478957000	1000	25125580	44575532	1181357700	1.22348e+06	4.60453e+06	3.52506e+06	38458070	6013857	39671550	12517650	1136568	21021050	8477549000	22984432	12558661	32821608	9347374	8.26228e+06	7490303	31157728	33202276	23162946	1000	25220966	15817310	213644450	38251460	11613467	13694216	3513292000	33617776
C18	ESI+	235.18	5.47557	[M+H]+	Lidocaine	HMDB0014426		√	42354130	678471940	25146964	1547769900	29784342	11157713000	19441788	3508430800	298388200	668107	25659262	72413144	1128570600	1.13083e+06	7052144	7085017	70247540	2.23879e+06	76327080	25828156	1.13524e+06	37016120	1000	29794242	16448326	47892972	3.99483e+06	13155604	11163221	59964620	43953224	31539292	9008108	44927560	6320918	308952100	45787436	4.05218e+06	10291605	3239534800	37546556
HILIC	ESI+	424.342	9.25117	[M+H]+	Linoleyl carnitine	HMDB0006469		√	904242	1.16686e+06	360016	642724	575216	625265	575210	1593746	514609	616771	779539	324002	1.01406e+06	830713	1000	617765	1.54067e+06	382473	1.14506e+06	702905	1.00739e+06	692868	706404	827188	876253	298682	413826	1000	404292	1.02431e+06	1.15689e+06	539735	1000	1000	519950	481558	1.71113e+06	391736	846896	1474159	331219
C18	ESI+	197.154	8.37093	[M+2H]+2	Lithocholic acid	HMDB0000761	√		858401	370215	848913	765988	775709	785958	738435	926596	904662	890224	888936	774856	759962	804992	678802	874351	660734	889660	774278	701342	813552	794463	766280	983456	845674	789096	830226	792741	734208	920962	860584	878289	768753	734862	796066	795998	348752	608705	636430	812256	904722
C18	ESI+	224.112	8.36411	[M+Fe]+2	Lithocholic acid	HMDB0000761	√		305938	205253	311691	262500	381725	121654	329310	304465	296221	375480	278308	204884	396250	233373	263297	236665	317098	505812	340012	280822	393563	272202	334296	310855	295387	374923	363932	340922	365667	277862	222540	248520	310607	404600	392541	344903	348275	654527	360912	420344	419041
C18	ESI+	229.155	0.890093	[M+H]+	L-prolyl-L-leucine	HMDB0253028		√	7332483	10493307	5.8224e+06	4.53378e+06	9845094	13457778	5.27087e+06	20067038	198821	6.79693e+06	16223495	2.21571e+06	2994185	7200184	14972431	10787006	13784308	992123	5.76222e+06	5.82368e+06	1.13137e+06	10431957	13240700	3.32041e+06	5.6399e+06	8612890	988503	9460863	11229963	4040228	4825908	5156666	740533	11382885	1134066	6493621	17523508	1.19895e+06	1.58112e+06	9236288	10279978
C18	ESI-	118.051	0.719008	[M-H]-	L-Threonine	HMDB0000167	√	√	1.18475e+06	3252542	2016020	889360	1.57288e+06	2.75239e+06	1.45354e+06	2.23331e+06	788850	2.34272e+06	1.33557e+06	922662	1.13386e+06	2.84073e+06	2279139	1.89983e+06	5.0108e+06	1.52439e+06	1606673	1.63219e+06	1.162e+06	1.08538e+06	1.06952e+06	1.2994e+06	926542	5242262	2.98043e+06	1.26049e+06	942686	942589	2.34718e+06	5.0547e+06	6355418	7158112	3.5592e+06	5.52561e+06	9076798	3.05673e+06	1.82139e+06	1.19308e+06	1.76389e+06
HILIC	ESI-	118.051	14.0135	[M-H]-	L-Threonine	HMDB0000167		√	4777926	31172784	8831922	4.18748e+06	6721706	14227856	4576000	13104614	3.43098e+06	10676126	5.94923e+06	4454659	5181545	9653906	18869130	14083291	58876480	9067732	11062406	8.01318e+06	3.58074e+06	4510885	20366792	4877227	3.58985e+06	44600910	19186988	5.98012e+06	4490986	4.08481e+06	9642151	21688502	50122070	63148550	17863692	33507492	87570960	21312460	9124481	6182569	11023944
HILIC	ESI+	120.065	14.0252	[M+H]+	L-Threonine	HMDB0000167		√	3.91674e+06	19101400	7.06857e+06	3105739	5.43186e+06	9186334	3.87201e+06	9476904	2726919	7.19269e+06	3.46798e+06	3856086	4453319	6.66437e+06	12553807	9372529	27500270	6.2384e+06	8.02994e+06	5744667	2.87952e+06	3628656	12607250	4169339	2.66912e+06	25840288	10781510	4550093	3.26005e+06	2.8771e+06	6.53828e+06	14225293	1000	34460440	12569216	20015126	50860850	14965748	6.36569e+06	4.58005e+06	8.22134e+06
C18	ESI+	120.066	0.673277	[M+H]+	L-Threonine	HMDB0000167	√		5761059	11194367	9670124	6411923	7007744	9144917	7768836	2.08353e+06	2170790	8050719	5.42917e+06	6527867	5670970	10173691	10613505	10680982	28241330	3.95591e+06	10278527	6012553	4265376	5107512	8002998	6892027	5.76302e+06	2.75268e+06	7476588	6080184	5.08833e+06	4.11679e+06	9876052	22455264	12539442	27740096	7739714	24454364	33486152	9581292	6.75749e+06	6.579e+06	8989304
C18	ESI+	84.0442	0.677318	[M+H-2H2O]+	L-Threonine	HMDB0000167	√	√	4857762	9290708	10324609	783310	5.80851e+06	9055030	5.62799e+06	6.95727e+06	2.26331e+06	5415344	5.48117e+06	7.79774e+06	4.52253e+06	9276526	6.26816e+06	6.2768e+06	10447033	3.25696e+06	8459548	4.57936e+06	4669925	4.68678e+06	6963970	5.21849e+06	4.09677e+06	9751437	3637504	2.94998e+06	4400521	6.67486e+06	6420915	9851099	5201774	10422938	3422683	11928002	12027191	5.07108e+06	3796680	9381117	5382428
C18	ESI+	102.055	0.673754	[M+H-H2O]+	L-Threonine	HMDB0000167	√	√	1.8881e+06	3.27822e+06	3.80886e+06	2.36878e+06	2.31367e+06	3.11159e+06	2764035	4.18902e+06	914289	2.16717e+06	2488167	2.84407e+06	1.71642e+06	3.8148e+06	2661589	2.75895e+06	6249065	1.37279e+06	3.65333e+06	1.96041e+06	1694782	2.08038e+06	2.81701e+06	2.06178e+06	2.20707e+06	6.79741e+06	2.34996e+06	2.14999e+06	1.79371e+06	2560458	3.2949e+06	6460563	3.42363e+06	5964243	2.48791e+06	7154293	7843240	2.23009e+06	2.06537e+06	4068811	2.6823e+06
C18	ESI-	203.083	4.50684	[M-H]-	L-Tryptophan	HMDB0000929	√	√	115817	658343	200350	144945	210942	590569	163998	371188	116802	370886	176824	129509	217980	335318	834331	293287	1920753	375706	414332	292844	177998	217824	955194	146783	142703	1.20054e+06	449423	257989	135962	202416	254247	586941	1.91781e+06	1.86051e+06	609074	643223	2.62416e+06	196720	285050	339931	480281
HILIC	ESI-	203.083	11.5774	[M-H]-	L-Tryptophan	HMDB0000929		√	370194	1.01025e+06	305390	276073	245968	714114	288057	479261	164059	603508	378698	285585	298105	549713	1.29421e+06	539751	2489744	410891	475318	403002	209921	371307	1.13936e+06	217819	219537	1.34704e+06	753175	293748	221315	286222	471418	1.00793e+06	2.4624e+06	2.41742e+06	641707	1.29547e+06	4.02846e+06	886475	629958	526716	620140
C18	ESI+	205.097	4.51313	[M+H]+	L-Tryptophan	HMDB0000929	√	√	37194584	86199990	39591704	32822062	33971916	83972504	24801142	62762464	2.935e+06	56517676	20994552	32919550	37558980	52517284	134050660	77123620	245918480	10952508	53811076	49938744	20396500	40007016	170367310	22157804	24570482	149534990	26912546	39002330	28986610	29035240	49421012	103141050	27755578	297695400	20874084	133120600	301147300	32150886	30504526	58917644	82134460
HILIC	ESI+	205.097	11.5832	[M+H]+	L-Tryptophan	HMDB0000929		√	14352632	42245676	13930995	10408992	13539012	30109870	9813468	24698534	6.64256e+06	23052784	13878384	11268532	13118454	22554786	50896932	29739782	104261990	19692660	23497298	18613044	11022707	13932791	55213600	9755657	8608412	69399470	32773670	14080802	11181511	11402112	19386440	37186604	1000	108324690	35280204	57623140	173325520	48267484	28373422	22718754	30445938
C18	ESI+	227.079	4.51388	[M+Na]+	L-Tryptophan	HMDB0000929	√		264501	482550	167027	205752	194683	523378	145277	338116	71730.2	338725	165056	158491	323589	352012	988068	469492	1.79815e+06	118098	376779	295298	109191	234085	1.09466e+06	111431	117577	919199	126526	241199	182073	218878	294108	586012	188615	2.34059e+06	99256.9	1.04501e+06	2.81288e+06	140513	178495	337880	556558
C18	ESI-	180.067	0.987726	[M-H]-	L-Tyrosine	HMDB0000158		√	153154	1.82956e+06	450592	287139	344272	1.42162e+06	264785	566966	244700	511000	360756	256040	314098	748392	1071611	576975	2.2639e+06	547253	758258	550124	232159	380012	1.13632e+06	315350	184781	1.49822e+06	951858	346234	224750	299300	638626	932664	2.88356e+06	2532971	837006	1.12806e+06	5423973	298505	408292	638076	702292
HILIC	ESI-	180.066	12.6529	[M-H]-	L-Tyrosine	HMDB0000158		√	582287	2.96684e+06	987950	585057	705937	2.03982e+06	604011	1.078e+06	338563	1.07863e+06	640208	461606	673974	1.17243e+06	2.55858e+06	1493725	6219422	1.1286e+06	1.31081e+06	1.16853e+06	394749	625229	2371544	602615	391486	5.58927e+06	2548844	855064	558750	633057	1186155	1.95229e+06	5.36266e+06	4263557	1.33528e+06	2987272	9815001	2.15223e+06	1.11092e+06	976576	1.06459e+06
C18	ESI+	182.081	0.975108	[M+H]+	L-Tyrosine	HMDB0000158		√	11543371	60188508	21548006	19812778	11772840	66724410	11746880	23687784	2.18689e+06	27958012	13992160	17968116	22366948	29569712	58278456	47519180	92798660	7.67444e+06	25883810	23996932	10860940	20143024	65941856	15653384	11216595	100169416	19654014	14055976	14422429	14168314	33228626	86649656	1000	151663980	12457212	45085732	246171120	21526720	18015370	36298324	37342630
C18	ESI+	136.076	0.977035	[M+H]+	L-Tyrosine	HMDB0000158		√	868982	4871414	1.92468e+06	1792928	1.10899e+06	5.63267e+06	1.09281e+06	2.14641e+06	170958	2247059	1.24199e+06	1.69795e+06	1764603	2.34822e+06	4959501	4090868	8044144	748653	2.07744e+06	2.18115e+06	947304	1.81847e+06	5.5788e+06	1.31209e+06	937237	9270755	1511112	1.4012e+06	1.26716e+06	1.23713e+06	2.75408e+06	7740955	1000	13141524	1.13771e+06	3.80835e+06	20590746	1912577	1.57139e+06	3.06215e+06	3.19637e+06
HILIC	ESI+	182.081	12.6993	[M+H]+	L-Tyrosine	HMDB0000158		√	26581592	110309544	36081170	24841638	31317448	91913650	23123372	65951770	24689126	69991490	29662660	33036584	39984300	53982580	130906950	69974904	285101440	53835320	63830620	45790084	24599460	35660932	115046720	20494948	23030152	267771420	89149680	36759292	34326172	23730414	41954468	111932744	1000	232647140	84035600	137359520	324957340	100130320	53323228	52484332	80231050
HILIC	ESI+	147.044	12.7039	[M+H-H2O]+	L-Tyrosine	HMDB0000158		√	409722	1.76454e+06	659137	407599	501093	1.50881e+06	390154	1.01785e+06	366066	1.2416e+06	561125	511668	710709	841067	2.15318e+06	1.13567e+06	3.86346e+06	870951	1.07557e+06	841998	430017	577472	1.8727e+06	311411	458591	3.77823e+06	1.21996e+06	625800	663576	453165	734324	1.89912e+06	1000	3.67722e+06	1.44364e+06	1.93248e+06	5.26191e+06	1.48778e+06	853238	775283	1.45266e+06
C18	ESI+	118.086	0.850079	[M+H]+	L-Valine	HMDB0000883	√		219514160	266522460	196007140	171342940	181614700	331334500	134852540	286081630	27951744	221141570	150492200	196972910	171299180	200552060	425205150	242720590	801649600	94350170	247390960	138083970	128358030	147223980	544853300	115949530	116737600	561748160	140498420	259385230	155770560	147354690	191050430	515356380	193722620	1054178050	149214240	576954600	891058940	130714310	102210680	242144030	370141440
C18	ESI+	156.042	0.718387	[M+K]+	L-Valine	HMDB0000883	√		3.32682e+06	6329462	4111875	5.88802e+06	4.60278e+06	7.30071e+06	4.32157e+06	4731259	694249	7559711	5.58032e+06	10590446	2.1493e+06	6985648	21043644	4932673	7.09813e+06	2.66512e+06	8665044	2843251	2.89189e+06	7299448	37052028	3.98543e+06	3201958	11976312	3.21646e+06	3951603	5790238	8805822	3659341	2004540	883255	5.74662e+06	1.15217e+06	1326546	3.70248e+06	2.06894e+06	1.52279e+06	8.33686e+06	3.88099e+06
C18	ESI+	140.068	0.726206	[M+Na]+	L-Valine	HMDB0000883	√	√	37741880	93245040	38980750	83867990	66100388	93949350	68028376	50333064	32260706	74638120	82326860	115893930	44559780	63886220	130042350	69690410	48645176	53685996	101338664	30791342	35544956	46354264	128510136	64186600	48103630	79272520	63769650	36913936	99951950	108567720	41193624	18007836	32421948	37823010	31934516	17753442	35138292	38256452	42222536	109960904	32560456
C18	ESI+	147.113	0.601021	[M+H]+	Lysine	HMDB0000182	√	√	35475660	50341140	21613822	18848424	19520522	45108830	24075648	45818544	5165738	38430610	21412450	21852708	30693438	36515960	56475760	50995240	175718960	14462987	30381024	24306980	22819212	27423536	52389692	14540892	18326500	83652584	43944852	33322172	29174468	17579638	44104740	89313896	44907070	161542880	26030494	140051470	211549970	50935492	32849586	20394176	42926108
HILIC	ESI+	129.102	12.7374	[M+H-H2O]+	Lysine	HMDB0000182		√	513730	1.3478e+06	641780	396711	767722	1.11395e+06	439921	1415411	354527	1.43218e+06	1879173	629639	435292	917689	2.14195e+06	1.47013e+06	3.12136e+06	1.14577e+06	920920	863099	882180	844515	2.53762e+06	590755	512866	2.25656e+06	1.09492e+06	1.0334e+06	1.40333e+06	509469	1.04172e+06	1.67677e+06	1000	2488655	1.41101e+06	1.19899e+06	2.12731e+06	1.66758e+06	932532	731360	2007795
C18	ESI+	169.095	0.611966	[M+Na]+	Lysine	HMDB0000182	√		3.03965e+06	5.39932e+06	2.26164e+06	2.55823e+06	2381111	4526798	3.15049e+06	4.34494e+06	605174	3.57985e+06	2.44806e+06	2372452	2.60801e+06	4.5731e+06	5084271	4473095	16630799	1313466	2936432	2.04884e+06	2.10239e+06	2320045	4.9835e+06	1.55432e+06	1565690	11462571	3287586	3.10894e+06	2.85852e+06	2.37511e+06	6052507	12931050	4.80897e+06	18341358	3612947	19871480	23559736	3.99845e+06	2.7509e+06	2.75252e+06	4.16982e+06
C18	ESI+	191.077	0.615099	[M-H+2Na]+	Lysine	HMDB0000182	√		4.06913e+06	7551948	3.1128e+06	3.41508e+06	3.35431e+06	6843872	3.29053e+06	5391182	564676	5.05531e+06	2739260	2.82493e+06	3724461	6561880	6597096	7055459	24868560	1.49373e+06	4.12266e+06	3.17189e+06	2.86086e+06	3.55254e+06	10568946	1.73885e+06	1.83568e+06	13957309	4564354	4151420	3626258	3.0422e+06	8765644	15561445	5533788	26079300	4.3564e+06	25211162	35166096	5211301	3.4441e+06	3056124	5.99144e+06
C18	ESI-	556.317	11.9284	[M+Cl]-	LysoPC(0:0/18:1(9Z))	HMDB0061701		√	186353	827506	134107	109689	386059	1000	100784	441026	287745	517291	481284	115119	255006	1000	566554	258260	672131	633889	751262	419911	409050	467297	1.58179e+06	155739	216831	1000	297540	1000	170607	512044	374232	196689	612295	111591	285205	120460	384735	57936	360468	342882	133838
C18	ESI+	522.356	11.9092	[M+H]+	LysoPC(0:0/18:1(9Z))	HMDB0061701		√	23636636	1000	9583548	9266022	33303212	29301794	15454327	51367820	4001150	42894024	33163614	11515723	22591188	15652920	107712430	37195140	85582030	12011533	82373016	685715	27506866	50181452	307130000	14131798	17266258	13640219	8627281	1.26095e+06	22335314	52866148	31209718	19068586	6024533	20709086	6750936	16933476	27922304	3.7581e+06	19567734	30148374	16008589
HILIC	ESI+	522.355	10.9442	[M+H]+	LysoPC(0:0/18:1(9Z))	HMDB0061701		√	76918510	205849380	32617092	30090126	94715160	105201850	44162676	146790800	76341180	134723460	142376750	25142476	62486400	74762370	25500932	109658460	182107570	154177900	233147420	84941620	98191096	129474824	125379256	79517250	46630476	68639130	85599150	1.03066e+06	44030644	170991230	105552184	51449636	1000	19420392	71712470	55810830	148372600	59623132	187186640	107365950	34018350
C18	ESI+	544.338	11.9035	[M+Na]+	LysoPC(0:0/18:1(9Z))	HMDB0061701		√	6440297	444277	2593556	2.44795e+06	8701691	8.28301e+06	4438996	14049481	1.15419e+06	12442077	9268981	3.14289e+06	6.18729e+06	4.29082e+06	26524926	10006950	23253972	3.13307e+06	24232410	141156	7664660	13434547	63409388	4.0014e+06	4725117	3.73456e+06	2.34675e+06	355645	6.05621e+06	15145500	9442784	5.29202e+06	1.65986e+06	6.93905e+06	1901946	5.00971e+06	1000	1.04777e+06	5483842	6963471	4615949
C18	ESI+	468.309	9.98062	[M+H]+	LysoPC(14:0/0:0)	HMDB0010379		√	1540955	5382713	1.33769e+06	805515	2434427	2742318	1.09827e+06	3228472	278991	3102524	2.52085e+06	632478	751014	1.51821e+06	3951008	3.02148e+06	4.15468e+06	844795	4.94292e+06	1.87976e+06	1.50261e+06	3353852	17111818	1.18915e+06	933957	1.59575e+06	523542	187417	758885	3.23364e+06	2.68685e+06	1240939	268364	651767	345629	1.36062e+06	2105926	187968	1742564	1.39089e+06	1.02427e+06
HILIC	ESI+	468.309	11.0825	[M+H]+	LysoPC(14:0/0:0)	HMDB0010379		√	2757879	10102287	1.7633e+06	1185195	3223206	6023464	1.8602e+06	5260165	3.09841e+06	5.75528e+06	6.10411e+06	801942	1.06897e+06	3.78966e+06	927427	3.93162e+06	5754892	5.84494e+06	8358780	2.53276e+06	3344288	4648477	3011693	4.28513e+06	1.37338e+06	5619371	3407714	204292	1.19304e+06	6845488	3.87662e+06	2164708	1000	732019	1.65694e+06	2610829	6.62397e+06	1.58736e+06	9092506	4.43857e+06	1.1458e+06
C18	ESI+	496.34	11.5125	[M+H]+	LysoPC(16:0/0:0)	HMDB0010382		√	79897350	200033680	36159050	51785470	107311770	85682136	67826790	178204580	17663564	122593096	104237350	40994308	72775400	68474330	360344500	134557620	253957340	32676584	236522740	1000	112219530	147208540	988176100	66673290	64262972	58358452	26027198	5706262	43376556	147246780	138757970	73588780	17714448	41833576	20444076	83376710	138701600	8983966	86081670	116873460	29895738
HILIC	ESI+	482.361	11.144	[M+H]+	LysoPC(16:0/0:0)	HMDB0010382		√	35374056	95620230	5542840	7254240	50181870	34517696	10603715	38353364	15919447	47301864	37568864	7079245	13725025	30978460	14799526	42231764	95026730	35340650	39772990	25467796	32696704	49286924	31196000	37300124	19266784	28778518	51447864	396296	14660030	46755116	45286650	17997638	1000	4.27749e+06	39913416	16632110	62852104	42640620	68459656	43819330	10759564
HILIC	ESI+	496.34	11.0006	[M+H]+	LysoPC(16:0/0:0)	HMDB0010382		√	205850270	416520000	75057840	113948824	246843940	274798340	150339600	353987550	210989810	289597920	324447900	54371932	118386740	229873800	66845600	268403490	474489150	222971700	509312200	210470080	293595000	215473440	192858190	329850430	125144090	229493070	181789400	2.07226e+06	79333260	400381900	295361540	157062670	1000	19339764	157576180	194364910	478136480	105642640	562862600	364232130	46017908
C18	ESI+	518.322	11.5195	[M+Na]+	LysoPC(16:0/0:0)	HMDB0010382		√	18132976	53942424	9217436	11509851	26556632	21858970	17957776	40144504	4.31025e+06	32734536	24770994	10675541	17848030	18495892	66363348	34227456	56351412	7.79242e+06	57556612	22327422	28622212	34779476	108682830	18347580	15380555	14809658	6548071	1.26226e+06	10855235	34388116	36892610	20691076	4569314	11092914	4904510	22581054	43895756	2.17712e+06	21962114	29758220	7.57196e+06
HILIC	ESI+	518.322	11.0025	[M+Na]+	LysoPC(16:0/0:0)	HMDB0010382		√	3.82673e+06	3.8387e+06	2.14501e+06	2393099	4674469	4.36747e+06	3.26044e+06	4.73925e+06	4.09497e+06	4189306	4903315	1.62922e+06	3174886	3.90075e+06	1.98368e+06	4519269	4721186	3684513	5.62076e+06	3.21641e+06	4.33333e+06	3.15417e+06	4136309	4858295	2.57741e+06	3.97558e+06	3229982	310472	1.88849e+06	5318863	4.64823e+06	3241855	1000	1.00092e+06	2792026	3.10456e+06	5554647	2.36193e+06	5.64255e+06	4.19836e+06	1.35061e+06
C18	ESI+	510.355	8.44183	[M+H]+	LysoPC(17:0/0:0)	HMDB0012108		√	326195	266347	264524	529108	102071	254820	617404	178137	102929	105140	799057	225133	1000	272254	4.02954e+06	373188	428765	323280	380534	388891	373729	258073	91377.8	316012	237363	390220	322025	264702	165364	302698	348873	1.25096e+06	410539	432493	1000	255082	367043	1000	401774	1000	1.17167e+06
HILIC	ESI+	510.355	10.9632	[M+H]+	LysoPC(17:0/0:0)	HMDB0012108		√	6.71219e+06	11914792	1801254	2.12118e+06	6.7008e+06	5499111	3.32935e+06	12521049	3.85181e+06	8011595	8561494	1.19375e+06	4.86888e+06	6532009	2.33708e+06	7538280	13759028	7173513	11196900	3174842	8488151	6.68463e+06	5.06791e+06	5484484	3.92376e+06	5.54771e+06	6.4678e+06	125038	1.79171e+06	9567394	7.2608e+06	5330779	1000	663355	3.9498e+06	4.08719e+06	14619987	3373998	14168495	8046337	955768
C18	ESI+	524.371	10.3884	[M+H]+	LysoPC(18:0/0:0)	HMDB0010384	√	√	17128582	16528463	18743566	53117864	8194545	25059312	55038892	22747162	10928976	6.81763e+06	66018180	18085880	176028	18864620	368511330	33387306	37824250	31468782	28921472	617910	32892292	36714588	6998016	29118392	46498344	54019050	34342730	30091694	23598522	22894574	31942988	95550160	33099000	29273732	923646	17003638	1000	4.42652e+06	11432193	4423234	66278064
HILIC	ESI+	524.371	10.9307	[M+H]+	LysoPC(18:0/0:0)	HMDB0010384		√	113001100	171239180	32161910	52914932	120310680	115674220	55952710	161964060	97660140	128490640	134709660	30553680	104359860	142115790	36441320	136931310	326170000	101267280	199144580	100433090	172850190	103944584	96271010	110209400	78712296	93395920	110459730	897816	34568580	163054980	151922320	91938830	1000	8826939	93066744	108654776	210039540	46500856	227099500	188574480	18784522
C18	ESI+	546.353	10.383	[M+Na]+	LysoPC(18:0/0:0)	HMDB0010384	√	√	3.76369e+06	145631	4.00062e+06	11408387	1.92823e+06	5490878	11842460	5404004	2.09927e+06	1.39482e+06	15306916	4.10556e+06	116723	2.88326e+06	64325304	7.21219e+06	8888939	6681109	6.35956e+06	175062	7.20473e+06	8.27339e+06	1858704	6320024	10251990	12572569	7.01237e+06	6.2517e+06	5.2219e+06	5070224	7.08683e+06	20168264	7.86759e+06	6245104	207420	3.677e+06	1000	932830	2736466	1.11777e+06	13032683
C18	ESI+	546.355	11.0913	[M+Na]+	LysoPC(18:0/0:0)	HMDB0010384	√	√	3.79675e+06	10055087	2.42776e+06	2.24876e+06	7007269	6428773	3783773	11446111	774695	9807064	4.77932e+06	1.84764e+06	3.98741e+06	4050067	15241526	13334655	11473021	2.65042e+06	12402545	7.67421e+06	4.85136e+06	4.79809e+06	54324104	3103563	4.13981e+06	4.14449e+06	2.00206e+06	426375	3379260	12682804	4.88946e+06	4.44077e+06	948290	4.36336e+06	768755	2.46778e+06	4390198	568701	5166575	5411854	4.49817e+06
C18	ESI+	568.338	11.0929	[M-H+2Na]+	LysoPC(18:0/0:0)	HMDB0010384	√		1030399	205929	620064	512330	1.61139e+06	1797629	805763	2.86508e+06	212852	2.47326e+06	973345	482946	820842	1.1102e+06	3127297	3.68376e+06	2782351	632724	3.18837e+06	1.98359e+06	1301911	1.17669e+06	12981873	728296	1.00887e+06	1.04915e+06	427826	50996.5	919694	3281475	1124959	1085841	190105	974021	184284	559183	1.04632e+06	162041	1.2997e+06	1.485e+06	878775
C18	ESI-	564.331	10.6348	[M+FA-H]-	LysoPC(18:2/0:0)	HMDB0010386		√	6.37496e+06	25715740	4346285	3.50314e+06	15776864	17418132	7055300	23672050	11845725	19883684	12232037	3.42713e+06	6.40291e+06	5656640	16303659	15334883	17729184	26409160	22806792	13143672	12485614	14080013	48253588	9274768	5.70969e+06	11167135	11952925	446602	8.24718e+06	21129394	12261166	6397438	14152506	4102586	8660759	2.9994e+06	14517587	1.34931e+06	11143602	11725752	6682270
C18	ESI+	510.392	8.96242	[M+H]+	LysoPC(O-18:0/0:0)	HMDB0011149		√	588044	170686	312498	714056	665485	1000	437115	120181	460667	776727	483232	907505	107131	92634.7	149837	10686181	728167	327586	282402	77749	313860	2.00758e+06	624840	261733	613032	915678	171336	302458	906865	1.33197e+06	114823	117057	464262	506901	566000	427960	83910.7	191498	420637	747752	144242
HILIC	ESI-	524.335	11.0295	[M+FA-H]-	LysoPC(P-16:0/0:0)	HMDB0010407	√		450315	1.03062e+06	104970	146680	697641	437524	151826	384297	272616	507648	592476	121515	240817	314853	192439	365423	841956	516983	445202	412372	334462	494050	371107	549239	270523	358757	744716	1000	124428	599035	942618	270620	589142	103260	598145	323930	869320	355168	943846	342922	146412
C18	ESI+	508.376	9.44587	[M+H]+	LysoPC(P-18:0/0:0)	HMDB0013122		√	1.47795e+06	2.9586e+06	1.67179e+06	3.96644e+06	1.21667e+06	2.41199e+06	4.42041e+06	3.35451e+06	1.9831e+06	2.52869e+06	6.62473e+06	1.77344e+06	1000	2.90425e+06	33352434	3.96181e+06	6938261	3738716	3426548	3.49005e+06	3337798	3.48617e+06	1.32652e+06	2163525	5369732	2.69861e+06	3711011	4348730	1.65809e+06	2.58936e+06	3.3462e+06	3.24039e+06	3.64892e+06	3.26461e+06	103787	1.1065e+06	1000	426098	1.45589e+06	914615	5280496
HILIC	ESI+	508.376	11.0974	[M+H]+	LysoPC(P-18:0/0:0)	HMDB0013122		√	26167634	94520216	3392961	4837334	35341716	21343934	7.34636e+06	31594632	11621078	37537936	30043122	6.00322e+06	16701324	16043765	10233755	31565336	69759976	53493176	32994864	19847196	25184908	44551000	39288860	23186838	14046349	22276896	35494650	362691	12420920	43856092	29101930	16956676	1000	8.318e+06	40081550	12125998	46896160	33526498	46143800	24374174	12673582
C18	ESI-	512.3	9.97388	[M+Acetate]-	LysoPE(16:0/0:0)	HMDB0011503	√		431674	2590557	363944	277040	888608	870864	445316	1.33843e+06	846664	1.38968e+06	1.17804e+06	203491	367532	644841	1.0006e+06	625069	1.28716e+06	1.51371e+06	1.58639e+06	686306	954618	1.0496e+06	4844207	567232	497010	862878	796515	69629.5	259047	1.07441e+06	946171	301733	1.11382e+06	113889	460456	386063	1.11044e+06	92972.4	939668	594564	302143
HILIC	ESI-	452.278	9.91911	[M-H]-	LysoPE(16:0/0:0)	HMDB0011503		√	862169	2056084	833952	804775	598219	2.05834e+06	765838	1.90338e+06	676751	799184	1014407	170821	302021	1.16262e+06	153848	1.41662e+06	1.2769e+06	605270	2.57367e+06	719749	935115	919588	402354	1.09627e+06	483230	1.90948e+06	434364	1000	310460	1155303	1048888	652460	1.23354e+06	64118	433018	1.56018e+06	2955671	361683	1.83982e+06	1.96545e+06	290724
C18	ESI-	452.279	10.3799	[M-H]-	LysoPE(16:0/0:0)	HMDB0011503	√	√	1.74755e+06	6685987	1.45349e+06	1.96324e+06	2.21459e+06	4.47949e+06	2278160	3.74362e+06	1956752	2785996	3.28834e+06	440259	1.03187e+06	2.44599e+06	4.33888e+06	3.24341e+06	3.37524e+06	2.01497e+06	5001751	2.52909e+06	2.56809e+06	3.03578e+06	17491520	2.55067e+06	1.2676e+06	3.6239e+06	1878876	73391.3	688750	2.39498e+06	3.05305e+06	1.36314e+06	3587297	349558	1.45646e+06	3.20328e+06	6.57804e+06	315584	2.20919e+06	3092319	607794
HILIC	ESI+	454.293	9.91055	[M+H]+	LysoPE(16:0/0:0)	HMDB0011503		√	1.86952e+06	4357558	1.82464e+06	1.50939e+06	1.31387e+06	4250178	1.62668e+06	3.49842e+06	1.26565e+06	1.70532e+06	1.94859e+06	290848	629893	2.41913e+06	308238	3.02476e+06	2.62052e+06	1.18756e+06	5.51185e+06	1.456e+06	1.83116e+06	1809095	881264	2.50681e+06	661775	4.0656e+06	786981	1000	546890	2.18319e+06	2.01481e+06	1.17019e+06	1000	199951	882428	3.43554e+06	7.09909e+06	798358	4149692	3.8473e+06	423769
C18	ESI+	454.293	10.3899	[M+H]+	LysoPE(16:0/0:0)	HMDB0011503	√	√	2.80036e+06	6.76222e+06	2209087	2.63329e+06	2.56014e+06	6.52652e+06	3.71121e+06	7071587	425324	3.46603e+06	2.64629e+06	899876	1.98935e+06	3280821	6438273	6328528	5.64162e+06	663614	9233761	2.59798e+06	3.34899e+06	7056553	37905292	2766782	2.05168e+06	4370791	657743	159048	1493653	3889726	4638624	3.48419e+06	775908	1.31359e+06	725925	9804526	9821912	428682	2.47665e+06	4.86332e+06	1.59321e+06
C18	ESI+	476.275	10.3925	[M+Na]+	LysoPE(16:0/0:0)	HMDB0011503	√	√	414435	1.06269e+06	321551	264734	421101	931227	525824	1.12704e+06	1000	490720	358930	147340	312400	483797	591742	829726	814025	164014	1246868	360714	499868	1.12438e+06	4436500	355265	281252	482601	124081	1000	199729	579080	688929	475841	143489	363114	216482	1.22429e+06	1.37955e+06	82624.7	303885	758500	348130
HILIC	ESI-	480.309	9.89094	[M-H]-	LysoPE(18:0/0:0)	HMDB0011130		√	1.77585e+06	5.61076e+06	1.16821e+06	1.55261e+06	1.51467e+06	4.40974e+06	1.27659e+06	3427696	1.67214e+06	1.83391e+06	2.08742e+06	363488	879627	2850308	303777	2445357	4182870	1.01838e+06	4.29996e+06	1.13891e+06	2.3615e+06	2364899	937971	1.53773e+06	950699	5390264	1.11074e+06	1000	901010	2.20363e+06	1.91445e+06	2947312	3.01508e+06	141758	1.40158e+06	7.11226e+06	10128286	864875	3.27764e+06	3.15526e+06	291520
C18	ESI-	480.31	11.4936	[M-H]-	LysoPE(18:0/0:0)	HMDB0011130	√	√	3.32943e+06	14313216	2.35287e+06	3532377	3465410	10079980	3.8308e+06	7566279	5.31572e+06	4961945	6200351	1.14225e+06	2.0476e+06	5429182	9160922	4608494	11028230	3.38074e+06	10861729	3.91821e+06	6364519	6319300	34183304	3694170	2.19319e+06	11800970	2.55597e+06	100026	1.87998e+06	4565121	5.82512e+06	6.97626e+06	8525253	769770	3.34227e+06	11548652	19812178	730938	4137857	6799765	851236
C18	ESI+	482.325	11.4991	[M+H]+	LysoPE(18:0/0:0)	HMDB0011130	√	√	7055790	25547976	4257833	5.67895e+06	5253037	18905912	7.2423e+06	15899413	1.79614e+06	6.75379e+06	6685574	2680512	4439722	9508515	20701864	15167422	19842448	1.86149e+06	20898404	5.9664e+06	7815702	18655914	76882250	5.57825e+06	3.54543e+06	15529892	1.76174e+06	277893	4.45161e+06	8430903	10659075	15640391	2307482	4798401	1.72224e+06	33895644	34311892	1.07486e+06	5161336	11245168	2.01708e+06
C18	ESI+	464.315	11.1768	[M+H-H2O]+	LysoPE(18:0/0:0)	HMDB0011130	√		555274	3.83096e+06	326463	286476	680959	887662	365382	1.29694e+06	133172	629608	583018	312631	348358	522269	1.99531e+06	900471	1.75429e+06	249109	1.04638e+06	143923	531809	882329	5628836	230148	278370	450553	301630	108807	434893	732845	1.1141e+06	615391	145801	479972	1000	936616	1194833	217452	304691	582696	307481
C18	ESI+	504.306	11.4988	[M+Na]+	LysoPE(18:0/0:0)	HMDB0011130	√	√	735874	3.90701e+06	611186	571566	583637	2.76237e+06	1.13037e+06	1.6802e+06	219842	1.06893e+06	787950	423483	555171	1.54693e+06	1.87051e+06	1.69418e+06	1.89102e+06	254010	2.477e+06	1000	897533	1.93627e+06	4.41288e+06	830226	424854	2.07455e+06	215484	59012.8	674652	1.03542e+06	1.60728e+06	2.46348e+06	313707	702317	275447	4734297	4.8205e+06	142984	688116	1.54509e+06	266211
C18	ESI-	478.294	10.4099	[M-H]-	LysoPE(18:1(9Z)/0:0)	HMDB0011506		√	1.55752e+06	9080011	3.7096e+06	4992270	2.29627e+06	7602572	2.31762e+06	12088748	4.03606e+06	4801555	4.10926e+06	1044910	1.34682e+06	3082245	4972272	4.42188e+06	8.12642e+06	3.53149e+06	10040790	3.49157e+06	3.12417e+06	9650442	21920334	3221839	1.88737e+06	12163156	558044	103674	1.7147e+06	2.741e+06	5049622	1617655	5721499	689186	585017	2162837	5.43861e+06	528334	1.8955e+06	8919356	1.02317e+06
C18	ESI+	480.309	10.42	[M+H]+	LysoPE(18:1(9Z)/0:0)	HMDB0011506		√	3.40465e+06	12359948	5265473	4178380	3763643	10300523	2.25986e+06	16369774	774452	5.04027e+06	2992762	1.68607e+06	2840736	4.05072e+06	9138910	6636921	9430032	1.09788e+06	12257942	4.55231e+06	3233446	21090626	44403756	3.34168e+06	2.38936e+06	12066830	373778	197031	2782402	3.67415e+06	6048054	3.20328e+06	1.25025e+06	1.86346e+06	278007	5.07364e+06	5.00219e+06	918080	1.65135e+06	10041654	1.64346e+06
C18	ESI-	571.289	10.1609	[M-H]-	LysoPI(16:0/0:0)	HMDB0061695	√	√	726053	3185634	414832	388503	1.2153e+06	817144	308773	1.21986e+06	1.1345e+06	921231	1611781	423360	618309	700392	2.06737e+06	525112	3334999	1.25551e+06	1.06085e+06	940923	1.31669e+06	2.05727e+06	6237074	467485	601888	704559	1.29226e+06	52547.5	427345	820186	2.00148e+06	727558	2574429	407698	1.11235e+06	400810	1.00207e+06	166582	739554	570953	427900
C18	ESI+	287.154	10.3329	[M+2H]+2	LysoPI(16:0/0:0)	HMDB0061695	√		670765	818886	581007	619151	670010	522184	503672	670948	587036	706422	681282	696552	805543	602318	660009	629467	742578	712726	665157	656408	609420	831374	1.20727e+06	546450	746164	602025	663638	603376	505786	762414	668332	635514	492086	638491	657668	641715	784290	555859	542968	569874	622191
C18	ESI-	599.321	11.6716	[M-H]-	LysoPI(18:0/0:0)	HMDB0240261		√	6099333	1000	1.35289e+06	1.37492e+06	6555568	1000	56614.7	6.43278e+06	4.33952e+06	5.60678e+06	8225858	2.40696e+06	2.71711e+06	1000	15780341	1934187	23691424	5117474	6050721	3.43891e+06	9603829	9898679	53948044	1000	3.84071e+06	3.70599e+06	6.58956e+06	149958	2460192	3793260	12290700	4.09639e+06	14499200	1.7451e+06	7688641	1.41761e+06	1000	1.14556e+06	2.22101e+06	2861013	2.26291e+06
C18	ESI-	496.269	10.344	[M-H]-	LysoPS(16:0/0:0)	HMDB0240605	√		190781	1.44603e+06	76209.5	61897	166752	172061	60853.7	358402	128834	90422.4	251079	44805.2	36072.8	220831	296534	100485	483047	167875	313580	75273.2	227785	314334	2702617	71256.8	97666.1	86651.9	214364	1000	103956	115059	619931	184270	544221	42072.1	156862	101053	277896	38947.4	75707.7	197853	75285.4
C18	ESI-	522.284	10.5829	[M-H]-	LysoPS(18:1(9Z)/0:0)	HMDB0240603	√	√	477676	3.17959e+06	389657	442415	735374	867003	562642	1.59706e+06	595251	649404	1.03357e+06	229591	225482	455280	1.10623e+06	890141	1934268	911066	1.44396e+06	1.07414e+06	612012	1.86235e+06	4992425	618380	495574	466076	740120	37056.8	630166	620179	1197587	547079	1.65589e+06	229852	557225	380226	784321	228987	446539	1.19105e+06	411042
HILIC	ESI+	524.299	10.4056	[M+H]+	LysoPS(18:1(9Z)/0:0)	HMDB0240603	√		940186	1892610	546778	629952	726460	1.5248e+06	801425	1.77524e+06	761539	825220	1.48407e+06	245721	332096	791987	187250	980471	1.514e+06	895161	1.58977e+06	1.01788e+06	848387	2.20655e+06	1.67469e+06	1.03507e+06	608087	720242	752988	1000	821895	654683	1.32943e+06	666993	1000	357778	508052	834948	1.01107e+06	947681	1.1698e+06	1.42745e+06	512324
C18	ESI+	135.98	0.766965	[M+K]+	Maleimide	HMDB0254312	√		836536	1.16654e+06	1.2822e+06	805006	1.20953e+06	1.07265e+06	894225	918134	1000	907948	1.06384e+06	626020	517236	1.26639e+06	1.39189e+06	1142685	1.15368e+06	474830	1.08507e+06	1.63818e+06	597479	610508	1.0521e+06	819849	1.02508e+06	922562	262085	822662	1.09646e+06	857688	1.00507e+06	1.23493e+06	128338	782401	303470	927259	607281	304315	516601	1.42708e+06	1.28294e+06
C18	ESI-	154.996	0.791045	[M-2H+Na]-	Malic acid	HMDB0000156	√		407800	492470	709186	486800	398665	496761	784044	431040	450530	648686	306717	335391	410944	769702	301966	579703	1.0484e+06	432453	230232	345367	384697	338783	379355	450083	465438	1.0117e+06	517277	575412	234196	191392	391434	554534	616336	813597	610394	568251	632301	987577	1.35829e+06	572477	556928
C18	ESI+	267.035	0.813078	[2M+H]+	Malic acid	HMDB0000156	√		1.33246e+06	985623	1.31937e+06	1.57781e+06	1689648	1.2563e+06	2.17693e+06	952167	1.58952e+06	1.3986e+06	1.59142e+06	1.09473e+06	955560	1.61969e+06	694841	1.46328e+06	821439	1.17082e+06	1.16933e+06	1.42932e+06	1.66204e+06	1.38057e+06	625997	1.97919e+06	1602251	720141	1310303	1.2027e+06	1.53176e+06	1.46926e+06	1614115	735486	1.72627e+06	454221	1.67617e+06	989434	613042	1.6001e+06	1.79462e+06	1.30486e+06	904614
C18	ESI-	208.022	0.740131	[2M]-	Malonic acid	HMDB0000691	√		143347	3609992	844375	89322	2.53814e+06	2.7099e+06	99927.7	4.5075e+06	346100	2.72683e+06	3425919	1.72406e+06	845960	2.39347e+06	17496318	1369083	7463267	6660233	2.82334e+06	2.53163e+06	1.348e+06	3.20316e+06	5.2777e+06	572683	150518	1.31275e+06	3.28419e+06	1.26752e+06	2.35951e+06	390903	3.54036e+06	1.56344e+06	2.62083e+06	3.13707e+06	2.30701e+06	2.17948e+06	2.8551e+06	3579875	2.76956e+06	1.88296e+06	467517
C18	ESI-	103.004	0.752754	[M-H]-	Malonic acid	HMDB0000691	√		4.83576e+06	3.95081e+06	3.16262e+06	3146331	15026746	3.67323e+06	6.2234e+06	13341156	698863	4.30084e+06	12786570	6170283	2.40285e+06	2567936	24520570	4110734	2899024	17816088	11516017	7.14213e+06	21338460	12875719	20648844	9769350	4208557	1.71204e+06	5060059	3.17627e+06	8024592	3099984	10883081	424116	959441	2.65568e+06	1.55355e+06	628255	657125	707240	3.24687e+06	11300714	8468018
C18	ESI+	127.039	8.89879	[M+H]+	Maltol	HMDB0030776		√	2.60914e+06	2.63448e+06	2.85505e+06	2.82583e+06	2.86588e+06	2.58866e+06	2.99728e+06	3.12579e+06	2.09201e+06	2.7772e+06	3226480	2.29613e+06	2.7628e+06	2.67399e+06	2750225	2692850	3.04541e+06	2.20665e+06	2.70757e+06	3.11947e+06	2722475	2.80514e+06	2.81506e+06	2.65675e+06	2.85375e+06	2.91553e+06	2200396	2.33108e+06	2474076	2.93676e+06	2.62032e+06	3.08201e+06	1.62609e+06	2.31776e+06	2.64629e+06	2.80698e+06	2.77823e+06	2.11992e+06	2.93101e+06	2.94276e+06	2.28748e+06
C18	ESI+	649.219	8.89773	[M+H-H2O]+	Maltotetraose	HMDB0001296		√	4.94354e+06	5146045	5720348	5598506	5.60439e+06	5.15325e+06	5794111	5843656	2.41579e+06	5.35023e+06	6572579	3.65327e+06	3.95375e+06	5227092	5192960	6125334	5637799	3.20263e+06	5447753	5.69717e+06	4.71636e+06	5.9058e+06	5.66779e+06	6137840	4.78919e+06	5.81157e+06	3.73471e+06	3367196	4890826	6046658	5543135	5658331	2.62044e+06	3793927	4.0008e+06	5453626	4.85657e+06	3.56309e+06	6210041	5963670	3.63431e+06
HILIC	ESI-	549.167	14.7818	[M-H]-	Maltotriose	HMDB0001262		√	399702	3.41402e+06	1.67724e+06	1186786	784413	1.71053e+06	1.14819e+06	5.85464e+06	889254	1.92763e+06	1.12219e+06	887168	1.70593e+06	2210139	3.35374e+06	5584180	472623	3.04316e+06	2.9591e+06	2.31904e+06	765646	1.18159e+06	8.09221e+06	644889	679453	208604	149509	140781	582863	1.43412e+06	274806	1.10927e+06	330516	334592	220938	1.04199e+06	5.67523e+06	286438	351018	3.76941e+06	1.92066e+06
C18	ESI-	214.049	0.661368	[M+Cl]-	Mannosamine	-	√		1.53303e+06	2.12535e+06	583274	835414	2643046	1.30478e+06	889092	1.78453e+06	1.49987e+06	3013334	1.48592e+06	1.84579e+06	2.55095e+06	906158	3.49866e+06	1877090	1.96014e+06	3.82979e+06	1.45557e+06	977094	1.38506e+06	3442736	2.10912e+06	1.5138e+06	2.19862e+06	1284144	3.0147e+06	2.01153e+06	2.00606e+06	2.37669e+06	1392429	274499	469581	682755	295254	518659	552282	1.7287e+06	1458074	1.01817e+06	3.60973e+06
HILIC	ESI+	127.073	12.4012	[M+H]+	Melamine	HMDB0041922		√	11257478	13022835	12887302	9617221	14890133	10206494	9378567	9998630	10414935	11229952	11455269	8082405	10233624	15211272	9761660	11933912	9116576	10600267	14792942	13392069	10099769	10868221	11166589	10839400	10439571	9606624	10333744	9418695	8746395	10053275	12273811	6807812	1000	2.28535e+06	7.05121e+06	5.73622e+06	5.08874e+06	8129768	13381332	11558057	8647299
C18	ESI+	127.073	0.719164	[M+H]+	Melamine	HMDB0041922		√	6062339	6953325	8.34567e+06	4873769	6.41332e+06	6.74126e+06	4.92656e+06	10499845	2932246	9459749	7.79632e+06	4.81793e+06	4.7779e+06	9327912	6224711	9520543	7697446	2675738	11832335	8522095	3.80577e+06	7298312	5782111	7.88725e+06	4622769	8217701	6.20523e+06	6.07161e+06	4703507	5155397	7510712	3.13691e+06	1.62121e+06	3.61352e+06	4.02512e+06	4865509	2.98016e+06	4194735	6603879	9083451	3500573
HILIC	ESI-	377.085	14.2661	[M+Cl]-	Melibiose	HMDB0000048	√		76053.1	399810	99413	175066	94597.9	374207	232136	431485	71459.6	235325	117745	90189.8	379619	563818	297810	587641	78643.2	216775	184323	237709	126766	179044	239920	102752	138066	87246.4	48187.9	99602.2	76192.8	73801.9	65421.9	477255	103667	62832.7	223610	492220	1.35182e+06	68811.6	194188	309430	201453
HILIC	ESI-	387.114	14.2821	[M+FA-H]-	Melibiose	HMDB0000048	√		597033	3.7749e+06	712364	831235	707151	3.39954e+06	1622321	3.76367e+06	744121	2.45455e+06	1016506	540134	3013683	4.92979e+06	2675672	4.79619e+06	484692	1.5403e+06	1.26291e+06	1.93196e+06	866230	1.2146e+06	2800570	499683	825756	561835	225868	617399	611356	625698	374058	4.2529e+06	717913	529647	1.68962e+06	4403126	14255813	464460	1.66579e+06	2.719e+06	1627390
HILIC	ESI-	341.108	14.2837	[M-H]-	Melibiose	HMDB0000048	√		188802	833747	146628	179644	149000	742969	302239	708544	140725	566230	201820	97711.9	549976	945510	496342	848183	141823	283902	251578	354078	225820	260149	624883	112564	169547	110839	50665.5	115612	118444	147561	98004.3	794402	126502	78539.9	387916	834830	2.87584e+06	113241	343041	501414	331780
C18	ESI-	148.043	0.856409	[M-H]-	Methionine	HMDB0000696	√		72872.3	1.30344e+06	378703	194147	321090	710345	299195	226052	146198	617869	304912	255573	89449.3	898010	511742	437206	924541	344622	453320	412981	181845	276774	347560	148147	172695	1.42634e+06	597014	214048	257489	219752	402531	634632	1.36801e+06	1.74251e+06	751633	1.17223e+06	3046140	197085	461244	277986	354327
HILIC	ESI+	150.059	12.0733	[M+H]+	Methionine	HMDB0000696		√	14853673	62668880	22681634	17736872	18322708	50854264	17200510	39436944	11512638	32876860	22425240	15035032	17384932	33337272	67416230	43266812	171352160	26745908	37788424	24668198	13333989	16083191	55502572	14152018	10395782	128135176	62137684	22087012	17028984	10532573	30728862	76336250	1000	175269180	50755504	117629340	305597860	83898904	40196388	28930006	32548048
C18	ESI+	150.058	0.858912	[M+H]+	Methionine	HMDB0000696	√	√	23535804	86243064	32379598	27876692	32707558	99867624	32577720	67806450	4.12831e+06	58855130	18433572	23785972	42147760	56069296	107295200	74115176	320518880	10539738	43574750	39452530	17765778	30325612	84274670	20529892	21689742	176945180	38870476	32340478	33626444	19116714	48807148	167963620	37332580	309924930	30587344	225416200	398199140	46105336	31334042	48877780	58164384
C18	ESI+	110.009	0.579125	[M+Ca]+2	Methionine sulfoximine	HMDB0029430	√		6956005	14606752	11405290	7604859	9649971	17358646	6.27743e+06	15053779	2.65308e+06	15676585	8.32584e+06	8.34399e+06	13255714	8867604	15360473	11073089	26459430	4.95914e+06	8700939	13739163	4957648	10727454	13035875	5.2168e+06	6521576	14954676	8722335	11630670	9300773	8956192	5.64568e+06	6.8036e+06	2.96829e+06	16921634	7.32241e+06	7.42215e+06	6.70057e+06	6.44377e+06	6628951	13687559	11959897
C18	ESI-	215.054	0.667522	[M-2H+Na]-	Methyl alpha-D-galactopyranoside	HMDB0246173	√		962604	1.19198e+06	1.37077e+06	1.20129e+06	987980	1.03333e+06	381200	1.09321e+06	540267	565167	1.82461e+06	1.04564e+06	536936	522963	653419	911832	459200	1727884	2933336	2.3461e+06	1.2718e+06	1113504	1853735	1.41784e+06	851050	1.40647e+06	1.08477e+06	527518	2.61062e+06	1479429	339925	3.26781e+06	3.80892e+06	2.68767e+06	2631472	2.8229e+06	4.16426e+06	295928	395009	1.16846e+06	2224954
C18	ESI+	239.05	0.820058	[M-H+2Na]+	Methyl alpha-D-galactopyranoside	HMDB0246173	√		4.86434e+06	3184677	3.89997e+06	5.07404e+06	3.54049e+06	3.85812e+06	4998660	2.75442e+06	627620	3.83793e+06	4303778	4.14588e+06	4.28156e+06	3.36596e+06	3072658	4.61896e+06	2.37257e+06	4.20756e+06	3.74131e+06	3.69904e+06	3.75089e+06	3.80916e+06	3.78113e+06	5.58424e+06	4.6575e+06	3197309	3.97288e+06	4.15908e+06	3.75651e+06	3.85592e+06	3.50588e+06	2331750	5333310	1323386	4.46612e+06	2897734	2367238	4.24702e+06	3928354	4.0005e+06	3.29008e+06
C18	ESI-	129.056	4.79413	[M-H]-	Methyl levulinate	HMDB0041602	√	√	3.38015e+06	18596158	2413877	5.371e+06	5.67782e+06	14358636	6907883	8548398	2.54527e+06	13537024	4638157	5.20906e+06	8.09994e+06	9644194	47135068	9850891	85840824	8.33588e+06	10143567	10625159	7.87131e+06	8188395	32339040	5.82275e+06	4797348	1.43119e+06	48188596	10669114	2.85759e+06	4.38542e+06	2.50687e+06	2.74453e+06	18036312	20847016	10470132	2.93292e+06	12218023	7681688	8942068	12513573	11082197
C18	ESI+	175.034	4.80773	[M-H+2Na]+	Methyl levulinate	HMDB0041602	√		401557	107738	202418	229655	351079	551815	297468	363888	85989.3	536105	221534	265428	451608	454040	1.72529e+06	583072	3.43289e+06	128015	363532	344158	360133	332219	1.41524e+06	274574	342380	110012	638246	593995	211506	252111	161757	190308	118702	918702	149148	170491	432362	238524	288172	573086	448896
HILIC	ESI+	74.0713	12.05	[M+H]+	Methylguanidine	HMDB0001522	√	√	756824	1456193	704566	567463	814322	875743	561749	1.2663e+06	705812	1298608	6584821	547426	960853	658183	2.07995e+06	1.7599e+06	1.35223e+06	1.3343e+06	832775	728583	697292	3.49774e+06	1.40806e+06	719934	878354	1.29589e+06	1.02937e+06	894836	2.04017e+06	896956	910738	663682	1000	911263	1.06378e+06	835015	787787	1.98764e+06	918695	833168	2.16325e+06
HILIC	ESI-	168.078	16.186	[M-H]-	Methylhistidine	HMDB0000479	√	√	1000	170549	436314	277589	291662	230626	107593	238888	45208.8	229658	2061143	57305.6	708200	105992	480692	259285	371037	298380	278359	73853.5	59748.9	197545	125971	128531	88487.1	271566	126339	172852	628784	396637	91194.5	209052	2.31538e+06	3.47709e+06	83119.2	423010	2.08415e+06	318000	110179	1011690	968755
C18	ESI+	170.092	0.705388	[M+H]+	Methylhistidine	HMDB0000479	√		839350	828834	1.95035e+06	1.13371e+06	1.02682e+06	1307787	876161	1.72864e+06	1000	1.2656e+06	4.87979e+06	814610	2.60407e+06	682230	2256726	1.29936e+06	1.01558e+06	1000	4730142	577220	458238	1310633	587509	523962	448057	1422384	605487	419610	2921944	1.62709e+06	488955	1.63678e+06	405961	3378323	409727	1499247	3.4339e+06	1.09077e+06	355630	4.55964e+06	3.59436e+06
HILIC	ESI+	170.093	15.9375	[M+H]+	Methylhistidine	HMDB0000479	√	√	1.44859e+06	8561478	1.57579e+06	910118	1.2835e+06	9343692	903340	7429055	454189	7.84965e+06	12880701	1.44959e+06	2.0688e+06	1486401	22609156	12241691	14142737	6.39981e+06	3.55016e+06	2.4811e+06	830442	8579359	13133167	1.11028e+06	713735	12343124	4.33513e+06	1.35081e+06	4.29108e+06	1.61418e+06	1.02504e+06	4.64771e+06	17282606	31022888	6620789	4838005	47749964	8344017	2315017	11143471	15940391
C18	ESI+	95.0602	0.584187	[M+H]+	Methylpyrazine	HMDB0033112		√	3718083	2756576	6.55626e+06	2.08864e+06	2.94387e+06	13629156	4833136	5805976	533362	1.90492e+06	1.34683e+06	839397	1.32705e+06	3.56613e+06	8109272	8939559	8122925	515141	9116064	4.84442e+06	4.59272e+06	5491613	2.22274e+06	3690473	4597152	6.21985e+06	278629	945906	3.88552e+06	1.7406e+06	2.34112e+06	245678	446875	196285	154120	404186	357296	1.54826e+06	872671	8580825	10389181
HILIC	ESI-	259.119	2.0513	[2M-H]-	Mevalonolactone	HMDB0006024	√		1.17687e+06	2.07697e+06	1.42296e+06	1.05335e+06	1.00639e+06	1.55025e+06	1.32217e+06	1.32246e+06	857656	2.06336e+06	1.78741e+06	719563	1.03134e+06	2261196	1.50709e+06	1.94601e+06	653859	1.42128e+06	1.87252e+06	1.97983e+06	1.08849e+06	1.00292e+06	1.89293e+06	1275701	1.12618e+06	1.80437e+06	861212	768794	913973	1.26767e+06	1349743	862884	932102	1081357	821860	2049028	2.14999e+06	1.56661e+06	2042995	1.48876e+06	1.39571e+06
HILIC	ESI+	88.0756	0.912109	[M+H]+	Morpholine	HMDB0031581		√	10168389	9011834	10553699	10991088	10360657	10106322	10490202	10277832	10465300	9805164	10993014	10409037	9436030	9572520	11457649	10820357	9918930	10535455	10226249	9818652	10474356	9983146	10207913	9637185	9772919	9990398	10029939	10237096	10017281	10840131	9585173	9781429	11226976	9450853	10363768	10393649	10043254	10449535	10833722	10913476	9669252
HILIC	ESI-	179.056	14.5124	[M-H]-	myo-Inositol	HMDB0000211		√	635138	3.92755e+06	2.30151e+06	1661262	1.05897e+06	4.92204e+06	992496	2137777	738333	1894895	1.68979e+06	1.2199e+06	1.1399e+06	3312484	2214893	2.702e+06	2.6131e+06	1.71568e+06	2.9279e+06	1.47934e+06	839066	1.61749e+06	1.94498e+06	1.41082e+06	578249	8.32885e+06	1.2693e+06	742297	976193	1430334	1.67062e+06	1916604	3.44119e+06	4.4627e+06	1.45542e+06	2.4054e+06	8475629	2.19455e+06	1.37118e+06	2.65509e+06	888013
C18	ESI+	371.327	9.57969	[M+H]+	myristamidopropyl betaine	-		√	2.54992e+06	2.91018e+06	3235456	3.14356e+06	3.17578e+06	3.02224e+06	3.15636e+06	2.89511e+06	2.87575e+06	2.68625e+06	2.94229e+06	2.62932e+06	3.0141e+06	3.24799e+06	2.61216e+06	3.58305e+06	3.12953e+06	3.01779e+06	3.25535e+06	2.56263e+06	2874870	3.94096e+06	3368888	2.8617e+06	3740964	2.84278e+06	3.02047e+06	2.84026e+06	3.02861e+06	3004027	3.3899e+06	2.91296e+06	3.28193e+06	2.60147e+06	2.79605e+06	3.25116e+06	3.68116e+06	2.70513e+06	2.57761e+06	3221297	4452251
HILIC	ESI+	371.327	9.85669	[M+H]+	myristamidopropyl betaine	-		√	1.97147e+06	3.9733e+06	2.95954e+06	2.52902e+06	2.47368e+06	3321609	2.05563e+06	2.6865e+06	3.26387e+06	2817011	3350698	1.22291e+06	1743467	3.80605e+06	1.05843e+06	3.49976e+06	3.90216e+06	2077268	4.81462e+06	2.08472e+06	2.44792e+06	3982694	1.26663e+06	3.45568e+06	2.70699e+06	5.12688e+06	1.74538e+06	868818	1.51625e+06	3.17863e+06	3.01615e+06	1.79273e+06	1000	1.21309e+06	1.92965e+06	3.37619e+06	5917741	1.60369e+06	4.0123e+06	4557971	1.86526e+06
C18	ESI+	372.311	9.65764	[M+H]+	Myristoylcarnitine	HMDB0254979		√	432900	2102508	942295	1.30005e+06	371443	1.4411e+06	653257	2125032	87808.6	1.14372e+06	568919	101581	443871	1.50265e+06	2711727	1.25191e+06	1.8112e+06	96857.7	1.94776e+06	603449	621323	1.64112e+06	10705642	523431	486830	1.64442e+06	1000	1000	104988	1.20588e+06	910526	300492	157861	166523	1000	976288	1.7257e+06	1000	561443	2.86235e+06	150441
C18	ESI+	202.217	7.58312	[M+H]+	N,N-Dimethyldecylamine N-oxide	-		√	6178527	29447986	14918498	1123971	2.38034e+06	3.39504e+06	6174971	21056742	685839	32347986	10991961	8787029	5990243	35702956	23004880	10697236	46258116	5.62584e+06	14065957	6335645	6211423	1944561	28090394	23504508	8007492	38433868	7.19845e+06	19454844	5989828	6.83006e+06	7.41583e+06	14615944	1.85915e+06	3.50661e+06	2.90544e+06	5894320	26050388	3.03869e+06	2.91974e+06	7176892	13666624
C18	ESI+	214.253	8.77945	[M+H]+	N,N-Dimethyldodecylamine	HMDB0255262		√	14237389	15053743	14079397	13578219	14395923	13625257	14784002	13993453	1.49008e+06	11614825	13659096	15480129	12128760	15379668	14611241	16658610	14633428	12836049	15018559	12942146	13862907	14124770	15979389	15737415	12613180	14106655	15300514	15550188	13086161	14483071	15681174	11219890	12910617	12334020	12620850	14147197	14566411	12770876	15321093	13841309	13244959
C18	ESI+	245.233	0.561761	[M+H]+	N1-Acetylspermine	HMDB0001186	√	√	3501184	2.8788e+06	349668	1000	962477	1.06882e+06	183434	748191	90935.3	608827	329735	1512712	169682	1.08549e+06	3.22006e+06	190479	6684180	434120	742904	329164	3.0144e+06	1.58813e+06	12450870	146487	512459	192755	419150	1000	1991596	783482	800134	1000	1000	220971	1000	1000	1000	93008.6	90301	265884	4138525
C18	ESI-	173.093	0.755374	[M-H]-	N5-Acetylornithine	HMDB0240589	√		87060	132898	134905	348630	328934	643273	259681	283486	87914.6	570741	626016	220405	347934	331782	641142	411748	221116	432721	361127	251286	212322	853604	259574	352716	78409.1	432316	455692	335731	865919	81713.5	277224	330551	503869	814976	390462	258564	646524	679432	334102	650964	313786
HILIC	ESI+	189.16	16.5275	[M+H]+	N6,N6,N6-Trimethyl-L-lysine	HMDB0001325	√	√	1.03759e+06	3.16909e+06	839428	788726	1.00774e+06	1851843	454614	2.44764e+06	489853	1.66868e+06	1.76923e+06	893232	854366	928485	4.39956e+06	1.86525e+06	4491186	1.38367e+06	994913	1626956	884717	1.48673e+06	4.46832e+06	715626	684940	5.66334e+06	1.36501e+06	994537	1772500	624071	941694	3.46527e+06	7.15586e+06	17586020	2.09914e+06	3.25164e+06	12771386	2.66847e+06	876357	1.57832e+06	3.4342e+06
HILIC	ESI+	188.176	17.0935	[M+H]+	N8-Acetylspermidine	HMDB0002189		√	26136028	118503900	6443953	2363739	26455512	128979480	6.72249e+06	21820230	17347832	37951204	18866652	22117040	7.93163e+06	39340628	88590410	9262169	368401800	26500894	20915960	18492948	25428768	12442083	125334290	5.59397e+06	8658655	25724562	107847590	4.82271e+06	23081192	16127760	24817566	1.75308e+06	20629644	19852748	9651957	1.13727e+06	2.60133e+06	29964602	17696658	6.09795e+06	32123020
C18	ESI+	188.176	0.644632	[M+H]+	N8-Acetylspermidine	HMDB0002189		√	17833020	26744778	3.50631e+06	1.02469e+06	12620856	54269500	3841883	13325818	2.90829e+06	20238768	6462984	11803159	6951919	13175144	48321948	7606708	350387260	3.81811e+06	15014502	17344674	11194527	10037344	52400304	2601231	5.26401e+06	17823788	1.23989e+06	3.92605e+06	12811699	8.15893e+06	9640679	742610	1.60786e+06	6.01658e+06	1.5634e+06	338745	751238	5.49246e+06	4935908	2888194	23184430
HILIC	ESI+	210.158	17.1015	[M+Na]+	N8-Acetylspermidine	HMDB0002189		√	207040	537976	68039	60003.5	194386	706825	96355.8	177559	137635	290599	131066	150097	64231	244905	552874	99667.1	2.01656e+06	266030	137631	126882	153874	131276	699558	72066.9	105038	229474	642637	89694.9	169841	149818	124900	63154.1	138599	154373	101823	1000	1000	224087	192990	94238.2	250467
C18	ESI-	173.057	0.762268	[M-H]-	N-Acetylasparagine	HMDB0006028	√		473046	1.07756e+06	854639	992847	873963	1.30036e+06	380778	1.1232e+06	795092	663908	1.33463e+06	1.37675e+06	954099	692479	1.09323e+06	854755	727345	1.2665e+06	890710	1.98539e+06	414185	1.12759e+06	667806	963217	751166	140795	952131	921243	510612	1.08822e+06	758053	1.52539e+06	1509309	1.26288e+06	539963	680923	1.50891e+06	444119	889011	1.44529e+06	729329
C18	ESI-	130.051	1.18898	[M-H]-	N-Acetyl-beta-alanine	HMDB0061880	√	√	175712	1.66276e+06	562891	278514	311567	1.47446e+06	216605	665004	321085	717667	797774	269013	361078	796529	1.22142e+06	843907	2.05402e+06	549270	579558	558167	260273	530662	1.25848e+06	294478	170729	3.05975e+06	903206	484097	370220	291166	909802	1.93388e+06	5.23273e+06	6.19797e+06	1781953	1.91383e+06	10888745	547178	553627	736839	779562
HILIC	ESI-	130.051	3.39258	[M-H]-	N-Acetyl-beta-alanine	HMDB0061880		√	921647	504831	1.0258e+06	593668	640469	1.27084e+06	559428	1.47709e+06	790525	1.52093e+06	1.4762e+06	1.30016e+06	1.61507e+06	412180	4526342	1.25175e+06	3.75945e+06	1.41739e+06	459050	914598	733154	1.13642e+06	4.06217e+06	374966	718188	1.14487e+06	2.7394e+06	1.92391e+06	1.46858e+06	462707	1.72023e+06	6.25294e+06	11147663	23159400	4.86226e+06	4.68117e+06	6.77024e+06	5.07768e+06	364696	362249	3.0858e+06
C18	ESI-	196.023	0.928878	[M-2H+Na]-	N-Acetyl-L-aspartic acid	HMDB0000812	√		1.83306e+06	2.93051e+06	1.85725e+06	1.92243e+06	1695254	2.79211e+06	1.26036e+06	2379904	1.9969e+06	2.26967e+06	2.47957e+06	1.71777e+06	1.57116e+06	2.24283e+06	2.17611e+06	2.91845e+06	6177204	2.36808e+06	2.6899e+06	2.71296e+06	1.31096e+06	1.67154e+06	2082810	2.18914e+06	1.48211e+06	4.40132e+06	6255621	2.27764e+06	1.27551e+06	1.52762e+06	3792234	5.94292e+06	7085203	5.08336e+06	2.5635e+06	6445587	8544036	3.99489e+06	4.0234e+06	2.3424e+06	2.1548e+06
HILIC	ESI-	174.041	9.30494	[M-H]-	N-Acetyl-L-aspartic acid	HMDB0000812		√	2.49172e+06	20280678	8801662	1.53726e+06	4525880	7220917	1.46749e+06	6.40595e+06	2.61007e+06	5.85641e+06	5.75707e+06	4963145	1.71108e+06	4.67826e+06	17910526	4.26184e+06	11416027	9191131	7.42679e+06	4584652	3.38625e+06	5.05285e+06	18443338	2.22955e+06	2.12788e+06	9967217	4.60552e+06	2130239	2.83841e+06	9051950	3109143	4.15622e+06	7.72297e+06	10999282	3.47014e+06	2.3485e+06	7.99058e+06	4187254	3.12984e+06	4295569	10695335
C18	ESI-	174.041	0.852419	[M-H]-	N-Acetyl-L-aspartic acid	HMDB0000812	√	√	1.05607e+06	81666500	12900378	1742818	21159744	18589388	1.14982e+06	19177630	3.05726e+06	21671270	19969564	6393785	1.81502e+06	11602091	34548908	6.50645e+06	15711776	31837422	30294868	17605148	5.06322e+06	10161612	45258090	2.61859e+06	2.3576e+06	23685976	12182402	4166206	3.01518e+06	26522916	3.4732e+06	5.22261e+06	17466928	16048967	11999673	1.33978e+06	14152914	1.1441e+06	1732984	14182674	24416752
HILIC	ESI-	188.056	8.80678	[M-H]-	N-Acetyl-L-glutamic acid	HMDB0001138		√	652406	904338	486889	254033	549758	720096	192600	928546	743308	843387	529442	610543	455234	344636	2.0278e+06	527009	2567936	752539	462264	479728	406995	478413	1671360	217940	326091	648223	840584	171942	588009	310715	560892	547395	855670	1.46044e+06	517025	485028	637650	768168	452825	415981	894389
C18	ESI+	104.053	0.858952	[M+H+NH4]+2	N-Acetyl-L-glutamic acid	HMDB0001138	√		1.07209e+06	3.90397e+06	1.48333e+06	1.03135e+06	1.25049e+06	4206108	1.40096e+06	2478310	160624	2.17304e+06	604679	898117	1.94982e+06	2.04398e+06	4766065	3.37226e+06	12248694	465034	1.95132e+06	1.36291e+06	655957	1.37796e+06	2.97916e+06	794851	813422	7.1091e+06	1.64689e+06	1539158	1.37525e+06	612067	1.99575e+06	6766087	1236875	12457352	1.09319e+06	8738966	16456241	1.9619e+06	1.42428e+06	2.26818e+06	2.772e+06
C18	ESI-	190.055	4.59705	[M-H]-	N-Acetyl-L-methionine	HMDB0011745	√	√	223149	1.42751e+06	497622	281907	299171	831189	250245	830391	250829	560662	481368	219307	330506	872437	1346676	717979	374976	401581	538338	303075	263321	301117	883420	198241	112054	1.11105e+06	72935.5	143893	188826	148101	332995	107820	264239	450530	145881	114666	549473	106429	161485	422500	874378
C18	ESI-	256.059	0.693307	[M+Cl]-	N-Acetylmannosamine	HMDB0001129	√		1125994	4633008	1.10822e+06	896323	1.79428e+06	5.0949e+06	958008	3.47969e+06	898394	1.51418e+06	1.49566e+06	1.2223e+06	997306	1.17456e+06	4.71261e+06	1.81875e+06	12703325	1.89514e+06	2.1247e+06	1.61736e+06	1.16644e+06	1.38212e+06	4.0896e+06	1.07213e+06	736457	14991716	4.47722e+06	1.51368e+06	920275	926114	3.1975e+06	8502330	10264598	10142040	7682628	5.14144e+06	9044441	2.31112e+06	1.91564e+06	944316	1.67233e+06
C18	ESI+	244.079	0.729205	[M+Na]+	N-Acetylmannosamine	HMDB0001129	√	√	5.19897e+06	7015324	5.46824e+06	3.97066e+06	4.71849e+06	13359969	3.82191e+06	8213640	982168	2.7793e+06	4693410	4.05918e+06	3.402e+06	4536853	7.75816e+06	4986089	19765136	2.01505e+06	5.78443e+06	7270583	4365425	3.70855e+06	6.56787e+06	3881718	4.03062e+06	20434382	5431883	4.82416e+06	4961032	3.20609e+06	7.96712e+06	16569510	5916768	18035704	8019991	13713783	12821226	5570924	4.24535e+06	4488387	4116929
C18	ESI-	308.099	0.694912	[M-H]-	N-Acetylneuraminic acid	HMDB0000230	√	√	1.35946e+06	2.20908e+06	624069	672998	1.87431e+06	627585	560791	1.80469e+06	887252	1.778e+06	1.73606e+06	1.55548e+06	1.11788e+06	871860	3487121	1.06026e+06	2.17934e+06	2823973	1.24325e+06	922088	2.01999e+06	2.03822e+06	3.45937e+06	697056	798524	1.33275e+06	2110153	1.25193e+06	1.08935e+06	1.31667e+06	1879305	1.26747e+06	1.64476e+06	2.30228e+06	2540081	708680	822382	1495356	965820	656040	3493709
C18	ESI+	146.046	0.754009	[M+H]+	N-Acetylserine	HMDB0002931	√		2.65894e+06	1.06443e+06	3.06422e+06	2.51843e+06	5474530	1483825	2.15857e+06	4.71485e+06	1.20046e+06	2812917	5.11212e+06	2.22857e+06	1.80605e+06	2218033	2587785	1.92753e+06	1.24677e+06	7.2685e+06	4.57463e+06	5585139	3.50768e+06	2386091	1.31798e+06	3.49655e+06	2.60475e+06	868001	2777729	3.61678e+06	2.74682e+06	1516111	3.71772e+06	2.601e+06	2.04897e+06	978380	3.65635e+06	1.14941e+06	1.10185e+06	4.0116e+06	6.50275e+06	3.33024e+06	1.29062e+06
C18	ESI-	158.082	4.60624	[M-H]-	N-Acetylvaline	HMDB0011757	√		49651.8	198642	93789.5	50815	83343.8	201377	71558.5	135923	57349.1	89839.9	133408	65875.6	61644.3	101797	190733	97492.9	283044	100161	88509.5	104893	60010	83224.9	185101	56555.4	55352.7	398987	204502	104122	73449.6	57657.4	87125.3	242344	561288	643826	277989	211700	519982	78114.8	128107	120190	138447
C18	ESI+	214.09	8.04528	[M+H]+	N-Butylbenzenesulfonamide	-		√	11887778	8649140	610648	606345	13641141	887381	10958332	12790349	169152	1.00423e+06	10035478	674552	1.22536e+06	8783617	32028322	1.03005e+06	13081964	3.66898e+06	12876713	800104	8729068	973038	33163022	614897	648839	9681625	5.05572e+06	13643144	18149376	464498	809466	685562	150694	28914476	2.98849e+06	10753508	681266	4081538	540203	727995	780363
C18	ESI+	284.22	6.6559	[M+H]+	N-Dodecanoyl-DL-homoserine lactone	HMDB0341351		√	111085	1.73372e+06	295591	1000	1000	96307.2	813430	489690	1000	1.9163e+06	683957	141586	1000	1.9663e+06	2.89621e+06	390038	3.11672e+06	467251	956955	243329	361300	1000	2.37381e+06	1.02645e+06	2.50866e+06	5.01998e+06	999712	811294	471166	1.67864e+06	640779	432983	217782	134002	623342	312336	2.07741e+06	1000	1000	136386	1.53135e+06
HILIC	ESI-	425.363	1.61709	[M+Acetate]-	Nervonic acid	HMDB0002368	√		82194.6	325766	105354	129929	116040	158808	176795	259533	135332	175317	91281	52415	144140	432425	1000	214650	601736	96548.6	490392	255360	133732	124424	121518	172455	74983	511284	118808	1000	85513.7	306982	128735	75670.1	164175	1000	201004	645004	906983	1000	236400	2.02828e+06	1000
C18	ESI-	102.02	0.768799	[M-H]-	N-Formylglycine	-	√		343738	418283	340533	388662	812983	234644	289826	889763	667326	292308	468965	335498	515070	353846	362387	287790	389203	753235	359902	331287	442607	393039	166724	358348	296689	237579	506890	537330	194606	272411	520274	680131	510828	724439	497630	551439	461900	195207	252040	349738	588645
HILIC	ESI+	123.055	2.31966	[M+H]+	Niacinamide	HMDB0001406		√	148948850	274412030	211156430	128175950	128978370	126758120	75475020	281843360	151164930	134224460	191333740	159911250	65348476	148716600	370574340	160562980	134145850	220300000	259255260	134423280	136361260	180477520	536883650	87676430	84918750	373381000	25263934	67893710	155848800	150880820	137146800	237110750	1000	591053300	166456430	257395460	541261900	128607760	41433660	186969900	301192000
C18	ESI+	123.055	0.859283	[M+H]+	Niacinamide	HMDB0001406	√	√	23790660	18245020	28643722	16549234	20694514	23670278	13065420	45071892	8.03089e+06	22664400	19924532	24972068	19756548	14689066	53739920	18765642	17815852	12312879	28075224	21080118	21485950	27583926	64319210	15473143	17778034	45666052	2.35434e+06	11013060	27154300	23091366	27587370	54260190	14497606	69505304	10618854	36846050	74891830	9736144	4.05817e+06	29237522	42081556
HILIC	ESI+	163.123	12.031	[M+H]+	Nicotine	HMDB0001934		√	1.04212e+06	666356	778914	446853	620649	487725	706270	681434	1.07693e+06	802098	473900	689271	500780	843122	494454	740748	699333	515726	2.24901e+06	810079	811042	519500	2240171	508291	531224	586195	469248	491317	485773	627735	515194	381290	1000	2534311	423888	1.22127e+06	2.05344e+06	868322	600785	641237	538374
HILIC	ESI+	153.066	2.40142	[M+H]+	N-methyl-2-pyridone-5-carboxamide; N1-Methyl-4-pyridone-3-carboxamide	HMDB0004193; HMDB0004194	√	√	20093760	2.45001e+06	3264959	1.92474e+06	1.54949e+06	3.87888e+06	1.28656e+06	4.16383e+06	15012172	4250584	9390841	955981	3.12514e+06	1.18064e+06	5956124	3.80019e+06	5.04617e+06	4.91093e+06	2344144	2.02405e+06	963430	6087857	4.02411e+06	888674	2473866	3.53542e+06	3.95854e+06	25469736	6448813	2.73585e+06	1.07685e+06	1.78172e+06	1000	5.14685e+06	1.85104e+06	1.54771e+06	3464619	2.35866e+06	2.31782e+06	4449917	5.91144e+06
C18	ESI+	175.048	1.67234	[M+Na]+	N-methyl-2-pyridone-5-carboxamide; N1-Methyl-4-pyridone-3-carboxamide	HMDB0004193; HMDB0004194	√		1.54179e+06	367129	365227	206105	131289	581626	108871	351016	248519	376450	680536	1000	347549	168541	440532	410350	471612	126465	238231	204859	1000	592778	410058	148876	194028	327001	117452	1.84423e+06	534053	240139	150068	133557	1000	349230	1000	139201	308638	1000	140804	487903	352588
C18	ESI+	153.066	1.6759	[M+H]+	N-methyl-2-pyridone-5-carboxamide; N1-Methyl-4-pyridone-3-carboxamide	HMDB0004193; HMDB0004194	√		2.36977e+06	331566	501233	270028	208496	687218	174925	571743	562643	558474	1.21026e+06	137322	664471	198030	615535	547061	614089	254358	334152	402764	130134	945257	602916	225566	320554	476600	259585	2.54732e+06	709641	446701	265179	343871	1000	444555	1000	192936	526564	123251	273125	758807	586953
HILIC	ESI+	137.071	12.8595	[M+H]+	N-Methylnicotinamide	HMDB0003152	√	√	112260830	339538700	92301320	57987100	45632864	479935600	64432092	133219370	285937500	242198560	104060930	60593340	97661860	194531940	245911300	171033310	1155916000	98050610	92175170	68356710	37713990	48553010	234980200	27999846	32387514	840081700	404882340	173619260	34134844	54084572	185294450	72338650	1000	283839460	182632420	74250080	156682270	391179330	325596900	98865090	63004690
C18	ESI+	137.071	0.718565	[M+H]+	N-Methylnicotinamide	HMDB0003152	√	√	14633521	12569540	10380356	7706265	3.70112e+06	46904690	10802478	15788450	23860738	31634262	10955146	11178869	15508958	21789372	21676824	18567404	104086250	3.17257e+06	7.16974e+06	7567297	3.77885e+06	6.57883e+06	17741414	4273034	4.2936e+06	82405900	28474146	30929526	3.1424e+06	5884027	22131254	3763898	1.97764e+06	7123855	5364588	4.41866e+06	3841444	27936314	25925826	11571646	4145804
HILIC	ESI-	116.072	12.6702	[M-H]-	Norvaline	HMDB0013716		√	359405	1.64597e+06	585391	372780	443256	1.136e+06	308075	591767	246141	586241	550199	281474	337845	892707	1.20786e+06	919631	2.86882e+06	721620	886622	482375	336637	364758	1.86817e+06	325874	257730	2106342	990866	499800	301650	333220	613914	930588	3.12577e+06	2.88796e+06	1.14789e+06	1.54504e+06	5.38431e+06	1067338	611405	731680	1.09848e+06
C18	ESI-	187.007	5.42026	[M-H]-	o-Cresol sulfate	HMDB0240655		√	13995162	54720604	21859066	13823183	26069978	12429277	2.1321e+06	23874938	14777673	25903502	83687060	4.1532e+06	14070676	17178458	52316860	55104860	14926455	25113180	21739992	68520180	14709055	55681750	69949170	25565288	17579532	42969628	1.3977e+06	43015304	93821820	75330070	10117285	12989424	9107354	3616246	28081944	8152944	1.9715e+06	20395242	17966140	61913964	73314740
C18	ESI+	284.295	12.4482	[M+H]+	Octadecanamide	HMDB0034146		√	1254132	981292	1.71413e+06	918235	1.17613e+06	1.25711e+06	1.01854e+06	2.88771e+06	1.14274e+06	1.01358e+06	988214	807287	3.09108e+06	1.99197e+06	1.13198e+06	995755	1.07747e+06	998958	1.23855e+06	1.38919e+06	778224	1.41319e+06	1.95779e+06	930119	1.51314e+06	2.19907e+06	928083	808010	815449	1.21234e+06	1.29499e+06	763454	836714	909526	956732	1.09682e+06	1.00178e+06	1.09775e+06	1133024	2.20605e+06	968599
C18	ESI+	270.316	9.39589	[M+H]+	Octadecylamine	HMDB0029586		√	5168150	27135926	294215	2.02826e+06	1.68916e+06	898006	796279	10987900	591947	605378	109469	329105	3.54663e+06	3260732	1.48699e+06	6.37994e+06	4025864	318974	22574488	1.75334e+06	118088	1.69767e+06	783386	1.52407e+06	538163	25681892	221436	342326	506716	4241758	3002323	1.52303e+06	283649	381921	119749	6320359	12974668	78664.2	522798	29387954	1499216
HILIC	ESI+	270.316	3.60725	[M+H]+	Octadecylamine	HMDB0029586		√	3.57811e+06	5150330	276537	1.73705e+06	1.05644e+06	558448	357410	8.27652e+06	1632011	741701	183274	656347	2.5702e+06	1.35738e+06	852588	2.40714e+06	7.34536e+06	1.10208e+06	9337216	761397	140486	1.26877e+06	651089	1.28221e+06	364502	10687196	272893	385533	333260	2.98566e+06	1.73015e+06	1.04776e+06	1000	226846	422086	2.81222e+06	8806632	885719	1.0066e+06	9364750	1.22951e+06
C18	ESI+	288.217	7.1039	[M+H]+	Octanoylcarnitine	HMDB0000791		√	832776	1.89535e+06	788420	611256	955568	1.92038e+06	605913	1.63537e+06	1000	2144829	981626	1.64092e+06	821912	618442	3.49548e+06	1.79824e+06	3406305	312020	1.57562e+06	1.28958e+06	549520	1.28712e+06	4.91698e+06	563170	655208	233153	465412	691567	713954	656476	834094	584926	110974	2.08778e+06	313995	742388	1.36592e+06	241952	361108	1.82064e+06	2.5131e+06
HILIC	ESI+	426.358	9.19443	[M+H]+	Oleoylcarnitine	HMDB0005065		√	2.04637e+06	2989756	1.68261e+06	3171332	1.15118e+06	2347951	2.30964e+06	4.10175e+06	1.84627e+06	2463464	3042211	806955	1.52193e+06	3.16612e+06	495647	1.75445e+06	4.6578e+06	966202	4375060	2.44762e+06	2.97279e+06	2.51916e+06	2.04891e+06	2.77142e+06	2382380	1.21189e+06	748451	1000	488715	3.03547e+06	2.88685e+06	1173650	1000	1000	1.03969e+06	2.59903e+06	5007844	893826	3744826	6.32064e+06	433729
C18	ESI+	426.358	10.5346	[M+H]+	Oleoylcarnitine	HMDB0005065		√	5.4902e+06	15992698	4.77379e+06	11580027	3894183	8682016	5344364	20267178	701121	5471015	4746598	1.10394e+06	4687644	10974353	12928049	8145873	20370806	736194	21624028	7853647	7185658	11189342	173515950	6275932	6.52789e+06	4181325	563763	1000	1.67232e+06	8920170	6931122	3265613	1.76225e+06	1730708	424037	9853942	18741268	459128	3.65037e+06	30172318	1.47047e+06
C18	ESI-	140.012	0.655794	[M-H]-	O-Phosphoethanolamine	HMDB0000224	√		2.91303e+06	3.03756e+06	4.72386e+06	2.6417e+06	2.99578e+06	1.38483e+06	1.98324e+06	3.27661e+06	4096849	3.08831e+06	1.61026e+06	4.16759e+06	2.11724e+06	5.71395e+06	2.37747e+06	1893001	2.35845e+06	2.14791e+06	3.3155e+06	1643044	3.6469e+06	3730066	2.43443e+06	1.75298e+06	2.58135e+06	3.4733e+06	1.46663e+06	767443	3186939	3.86414e+06	1742995	1729775	2.30148e+06	2188883	1.69371e+06	1.94159e+06	2907557	1.3988e+06	803063	3.43764e+06	2.97062e+06
HILIC	ESI-	140.012	15.6295	[M-H]-	O-Phosphoethanolamine	HMDB0000224		√	2.11677e+06	9639594	5.42167e+06	1.92676e+06	2.78358e+06	2.54904e+06	1.00819e+06	5.37631e+06	2778151	5.18117e+06	1.6017e+06	3217217	1852303	5.3682e+06	7072977	2.55652e+06	6.13247e+06	4478329	5.74658e+06	1.79893e+06	2.12164e+06	3.11897e+06	10701094	1207016	1.30791e+06	10551030	1.57556e+06	729524	2586148	3.74605e+06	1.50453e+06	1.73126e+06	4778400	7356107	1.96693e+06	1.73276e+06	8.12772e+06	1.38329e+06	724978	4.53372e+06	4.47394e+06
C18	ESI+	164.008	0.656394	[M+Na]+	O-Phosphoethanolamine	HMDB0000224	√		3325000	4.02804e+06	4.90759e+06	2.44309e+06	3.37747e+06	1888376	1810509	4707015	2.4638e+06	4389569	1.6309e+06	3.96415e+06	2.39576e+06	5.59823e+06	3252503	2.38799e+06	3.47893e+06	2.3024e+06	4.48177e+06	1.87539e+06	3.52172e+06	4.17261e+06	3.6926e+06	1.70937e+06	2.21074e+06	5207248	1.45697e+06	884054	2.76105e+06	3548096	1.56595e+06	2.02998e+06	1.68481e+06	2.65216e+06	1162549	1.83798e+06	3.30752e+06	1.14053e+06	841612	3.96531e+06	2.7883e+06
C18	ESI+	185.99	0.655334	[M-H+2Na]+	O-Phosphoethanolamine	HMDB0000224	√		2.42988e+06	2.96254e+06	2915449	1.86783e+06	2.55513e+06	1.36054e+06	1.34403e+06	3.20213e+06	1292579	3.36655e+06	1.38613e+06	2.70521e+06	1.98927e+06	3.21841e+06	2.70877e+06	1.95179e+06	2.05823e+06	1.55834e+06	3.68102e+06	1.31904e+06	2.80791e+06	3039119	2.63352e+06	1.08182e+06	1.52688e+06	3411472	991488	792048	2.02054e+06	2603648	1.00886e+06	1003944	961794	2.03662e+06	847400	1048963	2411452	630884	589966	2730072	2.03366e+06
C18	ESI-	131.083	0.675385	[M-H]-	Ornithine	HMDB0000214	√		207176	816015	262911	310139	493020	643396	244200	508456	191946	513294	703235	443142	476427	397077	1.20788e+06	826375	444784	619490	422088	563192	427025	701949	642674	327267	370612	789265	525879	378725	861111	396316	407346	640563	993186	1.04957e+06	481369	410429	769537	315037	318339	511140	771057
HILIC	ESI-	131.082	16.0913	[M-H]-	Ornithine	HMDB0000214	√	√	329950	1.70283e+06	344042	347819	398871	923548	333464	607434	238625	787109	399207	375784	435044	805466	1.37924e+06	927848	2.54075e+06	568858	710551	610178	290914	376643	1.63414e+06	282117	219601	2.78752e+06	615058	142523	464603	328437	687422	893482	1136738	1642442	839798	814112	2.82194e+06	1.20068e+06	658148	578960	683443
C18	ESI+	133.097	0.601804	[M+H]+	Ornithine	HMDB0000214	√	√	3.99159e+06	5116208	3583523	2.29082e+06	2.73611e+06	6.25782e+06	2944209	8235476	519137	3.01627e+06	3.47781e+06	2615846	3.54613e+06	4.34856e+06	5222361	7962464	12447193	1.314e+06	3369406	4502320	2637446	3.71122e+06	5452815	1.99083e+06	2.41594e+06	10216390	3.72066e+06	10165756	3.95578e+06	2.05134e+06	7066500	18116778	14475831	64726172	5933939	48632090	64852388	5142626	5.56643e+06	2.82611e+06	5956274
HILIC	ESI+	133.097	16.2603	[M+H]+	Ornithine	HMDB0000214	√	√	1.61446e+06	6.57826e+06	1.94341e+06	1.29771e+06	1.74945e+06	5555928	1338771	7.54556e+06	740016	2390979	2825624	1.21616e+06	1.39437e+06	2.82251e+06	5934906	5794889	19678124	2.6998e+06	2.81559e+06	2.72703e+06	1.2131e+06	1.84316e+06	10804429	1.20766e+06	851193	22842570	4.55282e+06	4.33605e+06	2.2937e+06	1326885	4.201e+06	18456904	105941490	145845020	18355190	49770504	152876050	6.96874e+06	4335012	3.00262e+06	5123579
C18	ESI+	115.087	0.60294	[M+H-H2O]+	Ornithine	HMDB0000214	√		407451	633414	596209	379686	438726	814701	342387	1.00751e+06	148092	465723	418482	341575	484320	535833	577202	953517	1.42277e+06	271571	502539	664749	464968	470880	889106	268387	429092	1.37397e+06	612977	1.43841e+06	513674	332804	1.24304e+06	2.4264e+06	1.86623e+06	9461583	802277	2.29658e+06	8.23329e+06	620726	679624	319805	842257
HILIC	ESI+	115.087	16.264	[M+H-H2O]+	Ornithine	HMDB0000214	√	√	272155	1.06289e+06	310396	320963	282800	803698	240518	1.05328e+06	165574	361117	416327	211224	248055	490748	852883	890043	2.90243e+06	446945	401112	509912	214813	324313	1.44687e+06	294251	195793	3.21644e+06	740630	618152	355053	266379	608482	2573287	12852966	20053930	2.53992e+06	6926774	20553790	996067	596833	469016	660998
C18	ESI+	155.079	0.611293	[M+Na]+	Ornithine	HMDB0000214	√		506316	887854	680834	500762	512877	1.00717e+06	764009	1187898	91659.5	462935	784254	461687	574092	1115917	766200	1.33426e+06	2.14598e+06	273757	591284	725823	431746	514507	884740	468989	427265	3.31943e+06	483798	1.66202e+06	996643	481776	1.56071e+06	5.94597e+06	2.98547e+06	14952417	1.64172e+06	13369372	13704073	657786	985165	823594	862358
C18	ESI+	177.061	0.614452	[M-H+2Na]+	Ornithine	HMDB0000214	√		769200	1.10674e+06	825074	769855	859317	1.65021e+06	878744	1.83108e+06	68780.1	746129	941987	654947	736652	1.39508e+06	1.05122e+06	2.10551e+06	2.85928e+06	296173	887252	1.02612e+06	564340	682459	1747399	489413	442127	3.18424e+06	711008	2.44608e+06	1.06547e+06	717262	2.5119e+06	6.08383e+06	3.06646e+06	16401603	1.91752e+06	14096452	17027402	806172	981162	1.02789e+06	1.43603e+06
C18	ESI-	240.049	0.899692	[M-2H+Na]-	O-Succinyl-L-homoserine	HMDB0255868	√		1.00782e+06	2.68042e+06	1.56699e+06	1.22187e+06	686965	3.19513e+06	1054051	1.75809e+06	892232	1.91189e+06	1.72838e+06	1.47776e+06	1711903	2239678	2.00746e+06	2.66669e+06	3.98971e+06	1.35516e+06	1.55194e+06	1.95855e+06	874426	925827	2.04947e+06	1.01051e+06	833274	5.94127e+06	4267304	1.47058e+06	639384	873938	3.44004e+06	4.07643e+06	5754761	4517119	1928044	2655277	6414462	2.10254e+06	3.20161e+06	1.91735e+06	1.43291e+06
C18	ESI-	145.014	0.844844	[M-H]-	Oxoglutaric acid	HMDB0000208	√		701848	41371696	4884819	1.79188e+06	6.18204e+06	10640132	1.68737e+06	7246515	1.60909e+06	11285662	4.66354e+06	3.39321e+06	3.79231e+06	3582118	14936564	3.402e+06	73490800	8584410	8177417	7101296	2.44858e+06	4571409	11214245	1.85925e+06	1.64816e+06	7747001	50266964	4.40374e+06	1.2951e+06	5.20204e+06	1.50616e+06	1.50582e+06	7.63148e+06	15137552	8307534	1.20744e+06	5075169	1723070	3.0077e+06	5.58007e+06	3.32362e+06
C18	ESI+	256.263	11.6619	[M+H]+	Palmitic amide	HMDB0012273		√	2.86065e+06	2.22002e+06	4.82361e+06	3.30983e+06	3.89116e+06	2.82855e+06	3.20051e+06	6.45186e+06	3.18921e+06	4.12492e+06	2.86527e+06	3552214	6752716	5751936	3.45696e+06	3201345	3.60665e+06	3307344	3.27144e+06	3450741	3.12595e+06	3.5785e+06	4.34252e+06	3.52149e+06	3.4882e+06	4883705	3.55746e+06	3.10501e+06	3523736	2965056	2.56069e+06	2.03081e+06	3.11892e+06	3.49465e+06	3.76842e+06	3.13538e+06	2.10633e+06	4.11545e+06	4.60007e+06	5774802	3.29339e+06
C18	ESI+	400.342	10.389	[M+H]+	Palmitoylcarnitine	HMDB0000222		√	5.15241e+06	14708908	5625572	10530632	2.71177e+06	11260641	5028530	16443906	1.24483e+06	7383239	3.78581e+06	1.97715e+06	4786875	11014537	27649734	10131385	22280302	830872	20614888	5.66569e+06	6.05448e+06	21568802	198044160	6.03599e+06	5.32267e+06	10985701	695691	140310	1.38871e+06	7618676	11357948	3.17507e+06	2622274	1569076	519434	10186913	11467791	833187	5260060	26716218	1.73799e+06
C18	ESI-	218.104	4.04054	[M-H]-	Pantothenic acid	HMDB0000210	√	√	144136	1.36708e+06	653250	446373	318096	1.70836e+06	210070	678408	117508	668575	535523	456757	329075	601699	1367849	702825	2136085	886456	951814	422916	302806	1.39088e+06	1.02923e+06	260027	167045	2.73294e+06	760946	222870	486799	276696	607300	1.33843e+06	2.49346e+06	4.08463e+06	1.10392e+06	960263	3.75096e+06	368508	548926	1.00184e+06	363006
C18	ESI+	219.109	4.17993	[M]+	Pantothenic acid	HMDB0000210	√		519296	795453	511966	571036	401578	553275	423427	572688	184517	3.04712e+06	339241	254951	24443370	618781	673010	797705	829011	186542	505260	852632	414416	588463	688680	620900	509045	484394	235979	422003	541006	488051	924942	694047	135549	621422	160989	563830	713224	228275	207527	698288	570768
C18	ESI+	220.118	4.0513	[M+H]+	Pantothenic acid	HMDB0000210	√		239244	1.23508e+06	650915	546995	392431	1.71455e+06	265987	791672	1000	608352	421967	547941	372666	687491	1.50865e+06	1076954	2.36304e+06	251269	1.03314e+06	579619	272414	1.56521e+06	1.33325e+06	295534	157462	2.93899e+06	272322	364346	645582	324599	600260	1.74235e+06	336946	4.21743e+06	320329	1.30767e+06	2782497	249546	471393	953446	453902
HILIC	ESI+	220.118	2.33115	[M+H]+	Pantothenic acid	HMDB0000210		√	2571889	8119185	5.84148e+06	5262158	3.03466e+06	14130290	2.68998e+06	6.17711e+06	1.71515e+06	4.93386e+06	5.16205e+06	5.27421e+06	1.95005e+06	4.49139e+06	10788573	8790651	14562429	8873384	7.90871e+06	4.2096e+06	4519758	14353276	8462615	2.08247e+06	1.96804e+06	18180980	7.92906e+06	2736926	7.10194e+06	2.74446e+06	5.59189e+06	15816878	1000	28330626	1000	13230245	24630780	11730140	8771107	6.12306e+06	4758447
C18	ESI+	242.1	4.04943	[M+Na]+	Pantothenic acid	HMDB0000210	√		142524	689340	313177	276396	157863	819581	110475	447449	1000	288544	219206	263679	168507	246281	703358	440902	1.08725e+06	133773	387142	311506	163158	738087	635965	175388	117399	1.20168e+06	114350	144701	321038	135212	305891	831398	110227	1.98399e+06	122028	535326	1.11784e+06	208336	257673	479629	197740
HILIC	ESI-	179.057	2.24388	[M-H]-	Paraxanthine; Theobromine; Theophylline	HMDB0001860; HMDB0002825; HMDB0001889	√	√	120461	124735	191748	963214	1.61728e+06	3811991	206693	107527	1000	1.03826e+06	1.97481e+06	1.63541e+06	411798	2.6406e+06	536148	230337	211841	206985	1.31859e+06	146925	89894.6	1.75481e+06	1.23464e+06	429823	113459	1.31178e+06	252549	841917	324592	608691	1000	391664	11891948	104841	517745	865138	248264	128696	420109	1.63931e+06	2.66821e+06
HILIC	ESI+	181.072	2.27024	[M+H]+	Paraxanthine; Theobromine; Theophylline	HMDB0001860; HMDB0002825; HMDB0001889	√	√	405213	391632	840531	3.83464e+06	8052615	14396328	425302	1.41537e+06	259972	3622610	5.83954e+06	4.31222e+06	1.7309e+06	6720918	8165070	1.02315e+06	754680	4.30124e+06	2.96804e+06	329440	144053	11101537	3.11413e+06	1.46802e+06	396527	7.42452e+06	508189	2.89075e+06	810253	2.2498e+06	461620	1.93463e+06	4054829	1000	1.96405e+06	3.80431e+06	729259	254596	2.05742e+06	8540506	16400184
C18	ESI+	181.072	4.56128	[M+H]+	Paraxanthine; Theobromine; Theophylline	HMDB0001860; HMDB0002825; HMDB0001889	√	√	181619	185160	296676	1262286	2973533	5.16349e+06	227063	120617	105432	1.29547e+06	1.1197e+06	1.58234e+06	1.54808e+06	1.71718e+06	637927	320585	171324	160215	852676	180550	107685	4106935	991346	327923	170439	1558291	132019	834393	345008	631790	113393	412069	1.8613e+06	106237	184930	1.06969e+06	215483	93769	284820	2.43951e+06	4.4493e+06
C18	ESI+	494.324	10.2632	[M+H]+	PC(16:1(9E)/0:0)	HMDB0256155		√	3.14331e+06	13900456	1.36638e+06	808823	3.70117e+06	3843381	2.00637e+06	6.35826e+06	610011	5.26089e+06	3.95555e+06	1.23196e+06	1.84586e+06	2.28848e+06	8910473	4.13698e+06	9059897	2.01263e+06	8837818	6.03703e+06	2.45675e+06	6.97622e+06	32887686	1.24435e+06	1.64763e+06	1.41897e+06	998423	422405	430718	7549192	4049969	2064924	676536	2470052	690794	1.66673e+06	2.89508e+06	506083	2.22697e+06	1.58332e+06	4.0244e+06
HILIC	ESI+	494.325	11.0278	[M+H]+	PC(16:1(9E)/0:0)	HMDB0256155		√	7958304	33315184	4236170	2.10827e+06	9955417	11687731	3.89003e+06	15225380	9178828	14164265	15639785	2.95813e+06	4.09916e+06	10087668	3.96393e+06	9270557	18391394	22575416	18828758	10495375	8527024	14911444	12936884	4.62184e+06	4004839	7.68749e+06	8425105	500775	4975796	17264836	13921061	5503065	1000	4.36434e+06	5304125	4351158	14746225	6.09962e+06	16430392	6.09712e+06	6102447
HILIC	ESI+	756.553	10.3036	[M+Na]+	PC(32:0)	HMDB0000564	√		5629014	9390539	3.36095e+06	2.92154e+06	5639244	4.36225e+06	2.38461e+06	5.82208e+06	3947880	4933550	5164416	1.93424e+06	1.87877e+06	3.77113e+06	1.22762e+06	4.50173e+06	5842915	6.5389e+06	5.75562e+06	3.67532e+06	4.2366e+06	3.96159e+06	4.23605e+06	2.89242e+06	2.33548e+06	4133013	2.79212e+06	1000	3.41184e+06	5.01197e+06	5483782	4.17961e+06	1000	1.28629e+06	1.96249e+06	4.20744e+06	6.03954e+06	2.39771e+06	5917185	3.30799e+06	2.26847e+06
HILIC	ESI+	732.553	10.3406	[M+H]+	PC(32:1)	HMDB0007872	√		18088162	60344850	27496188	13500451	20050540	28635490	14355451	32548442	23950372	27788600	29346758	4680473	7178448	31117906	5.60658e+06	19787272	30193578	26184480	34688956	31347798	20900198	24996522	14426131	12853976	11816019	27334032	18145860	1000	15776362	25132484	28032974	17933026	1000	2.81858e+06	9284184	26398980	42007740	13488600	27421094	18474512	5849931
HILIC	ESI+	734.569	10.358	[M+H]+	PC(32:1)	HMDB0007872	√	√	56341800	176421660	72580940	44002028	49886396	99449304	33840524	115535440	58919540	61148824	69375150	8376517	14694200	109335496	23149746	60094804	91973544	49062610	100889550	53600852	58993724	60160830	28422870	50608868	23113028	112290376	53513696	249809	31845378	61810416	83657830	48101896	1000	3.05106e+06	27414836	77108700	103066090	38202380	52312580	100614220	6.22386e+06
HILIC	ESI+	760.585	10.3122	[M+H]+	PC(34:1)	HMDB0007879		√	161962530	303214600	196957570	180433550	178414060	238204380	134032820	247116450	153589540	178474080	215118620	39058980	72472410	219102130	40085624	195508670	213828660	145941870	306092220	217110800	152981230	198416640	103969180	163295090	106819890	290261730	102218040	768653	103008930	174387600	191669950	119072744	1000	21285184	86949950	205308220	275843140	118036780	231137780	270618780	38740616
HILIC	ESI+	758.57	10.3095	[M+H]+	PC(34:2)	HMDB0007880		√	155399120	229598620	103855660	103359570	191833600	171245680	83452216	184214400	120582904	105035660	130516850	32810312	56395430	105757320	23336038	144572660	151238770	126740120	175167180	120076296	126736670	113755144	74195544	124947800	66262750	147711310	78334104	684358	80066200	140435250	141797890	102402696	1000	18226514	67879840	123628730	174006140	59862172	213182100	190277650	41838224
HILIC	ESI-	766.538	9.21523	[M-H]-	PE(18:0/20:4(5Z,8Z,11Z,14Z))	HMDB0009003		√	6739467	13024105	12221330	8739451	9007810	16034457	7.87809e+06	12288272	8072400	9552909	7958959	1.597e+06	2327615	11470448	829030	10913160	10820707	6220851	14386909	10673412	8815533	8141388	2.25211e+06	9410248	3.5846e+06	18673052	2.50619e+06	1000	4.22605e+06	9948499	7938010	4.24463e+06	5430299	539715	2195258	9101747	14786102	3.72497e+06	8031005	15611006	1.55061e+06
C18	ESI+	740.521	12.8961	[M+H]+	PE(20:4(5Z,8Z,11Z,14Z)/P-16:0)	HMDB0009411		√	424020	207252	601333	552951	243349	409950	444442	119965	555359	214240	412783	992212	54455	285834	188398	245734	474904	374210	68269.1	167527	1.20838e+06	2.26193e+06	44876.5	476800	285306	503391	119680	563968	137094	1.39743e+06	478188	344894	408657	51879.1	511097	1.4297e+06	205591	135127	640251	256514	381169
C18	ESI+	752.56	12.4457	[M+H]+	PE(20:4(5Z,8Z,11Z,14Z)/P-18:0)	HMDB0009412		√	6.1555e+06	4.17296e+06	3.94134e+06	6.63389e+06	4057986	4.51255e+06	1.73275e+06	4364161	3814588	3.96827e+06	4.55412e+06	4384326	18116972	3.74409e+06	1.94446e+06	5486444	1.2788e+06	2.41561e+06	9111201	499657	3423090	386532	4.78968e+06	2.76097e+06	3.40688e+06	2.47738e+06	7.03219e+06	4.33251e+06	4.73413e+06	5280253	4.02504e+06	1.31465e+06	4920607	5.63342e+06	2.29221e+06	6.68633e+06	4.30652e+06	1.27525e+06	2.58922e+06	4538408	8.08484e+06
C18	ESI-	93.0345	6.32301	[M-H]-	Phenol	HMDB0000228	√		204781	334234	171129	591927	240234	218155	169362	240280	186251	346435	223083	190660	1.00457e+06	245614	841674	188404	322162	302201	240145	226541	273718	338865	376607	211293	243558	291675	242465	243682	187095	231892	6.75338e+06	195379	239027	359522	231408	171136	220213	184532	198462	255227	217281
C18	ESI-	177.092	8.15667	[M-H]-	Phenyl valerate	HMDB0256425		√	1.83624e+06	1.80005e+06	1.68214e+06	1.80695e+06	1.66198e+06	1.56911e+06	2091189	1.81859e+06	1.86128e+06	1.65642e+06	1.7653e+06	1.83863e+06	1931509	1.90693e+06	1.74118e+06	1.77395e+06	1.56752e+06	1.62118e+06	1.64886e+06	1648662	1.78348e+06	1.80446e+06	1.54478e+06	1.77813e+06	1615599	1.80249e+06	1.88632e+06	1.80689e+06	1.53551e+06	1.93951e+06	1.8943e+06	1.56936e+06	1.81498e+06	1.82428e+06	1731538	1.87533e+06	1.66996e+06	1.9079e+06	1941237	1.71001e+06	1.49557e+06
C18	ESI-	263.104	5.09775	[M-H]-	Phenylacetylglutamine	HMDB0006344		√	627242	3.96176e+06	1150934	941423	1.58071e+06	1.25024e+06	542345	2.81812e+06	1.42896e+06	2.36176e+06	16545938	431710	1270665	1.22552e+06	3989001	4.14793e+06	1.43462e+06	2626335	4617911	3.73329e+06	1.54967e+06	2.61394e+06	3389267	1.31404e+06	1.01294e+06	3.22189e+06	283762	4.76672e+06	5484126	2.30239e+06	1.11693e+06	2.07942e+06	3.49217e+06	2194508	2.13973e+06	1.85564e+06	1.28648e+06	2.00669e+06	1.63585e+06	4353073	8604157
HILIC	ESI+	265.118	2.3472	[M+H]+	Phenylacetylglutamine	HMDB0006344		√	8.03875e+06	15570151	6356800	5.85662e+06	12051835	6315095	3.90003e+06	15511426	10647779	13649754	109152040	3.73193e+06	8.29801e+06	8169032	19219018	33392412	9426966	20100400	21506718	21215980	13778984	16084044	14978518	7012180	7764382	13639604	1.92838e+06	24889986	54021036	15492168	6473824	12466845	1000	10956418	1000	15252508	7.06426e+06	36730536	14907295	23346936	64700824
C18	ESI+	265.118	5.11444	[M+H]+	Phenylacetylglutamine	HMDB0006344		√	1.07192e+06	3.50194e+06	1.27931e+06	770068	1.78721e+06	1.16516e+06	524726	2.52481e+06	213001	1.92452e+06	11377429	507892	1.34898e+06	1.35227e+06	3307347	4874622	1.75976e+06	424532	3.56752e+06	3.57702e+06	896453	2.50102e+06	3.00725e+06	1.0418e+06	932082	2657703	1000	4613259	7.73361e+06	2.04381e+06	883739	1.73308e+06	310204	2.15005e+06	538814	2360436	995296	1.26124e+06	1.14544e+06	3.69706e+06	8872005
C18	ESI+	287.1	5.11153	[M+Na]+	Phenylacetylglutamine	HMDB0006344		√	454411	1000	384733	417363	832683	542419	163903	1.44505e+06	122861	998629	4.81967e+06	199781	597626	491463	1.57575e+06	2.09534e+06	814195	251759	1.72638e+06	1713409	503657	1.20662e+06	1.28664e+06	403465	406898	1.09635e+06	1000	2.18425e+06	3712240	788269	401434	618217	123355	880146	118175	1.14356e+06	1000	440129	495251	1801144	4.25327e+06
C18	ESI-	164.072	3.0009	[M-H]-	Phenylalanine	HMDB0000159		√	52291	408359	88542.6	66073.1	82659.3	276511	89356.3	192945	60640.9	194094	110880	74427.8	103589	176006	415545	196258	1.06556e+06	142159	155453	181535	79421.5	86831.8	452597	105428	63119.9	757865	365344	135601	77106.3	43905.4	187941	345376	1.08385e+06	1.10086e+06	282374	296080	1.63589e+06	1000	134367	139350	198094
HILIC	ESI-	164.071	11.1668	[M-H]-	Phenylalanine	HMDB0000159		√	692030	2.60349e+06	642662	472041	579744	2023957	557264	1.16998e+06	329915	1.14194e+06	906693	445523	717172	1.09657e+06	2.39324e+06	1.71536e+06	6908889	881450	1.08302e+06	902988	529463	578011	2.65001e+06	558337	461447	4168330	2.7862e+06	953067	568446	401259	1.18445e+06	2.06604e+06	5.6901e+06	5521432	1.66133e+06	3.21816e+06	9386482	2.65271e+06	1.47357e+06	1.33625e+06	1.64145e+06
C18	ESI+	166.086	3.00036	[M+H]+	Phenylalanine	HMDB0000159		√	41018664	120907610	44809380	34804970	37330416	137133400	34660540	86881180	4719505	82605070	35645516	36085150	54020104	68278856	176690020	106779784	459218100	15771957	62018696	1000	26506382	51129710	187230430	34454084	1000	262818000	64808950	58934756	40259720	27293774	75654270	187437120	49023104	406805900	33901960	195061890	463510400	60770276	48484240	74905250	107765790
HILIC	ESI+	103.054	11.165	[M+H]+	Phenylalanine	HMDB0000159		√	976824	3665722	1.13486e+06	849676	1.1294e+06	3207265	852583	2.09556e+06	704272	2.18014e+06	1.21293e+06	965808	1.16574e+06	2.38612e+06	4248738	2777122	10446645	1.3416e+06	1723677	1.46328e+06	783107	1.28406e+06	4.3948e+06	981153	822859	7.0791e+06	4.57819e+06	1.44517e+06	1.20216e+06	664788	1899780	3.54992e+06	1000	7.25585e+06	3323056	4315710	12319786	5.54335e+06	2.55322e+06	1.30539e+06	2450298
HILIC	ESI+	166.086	11.1679	[M+H]+	Phenylalanine	HMDB0000159		√	52725270	189065280	57383668	38611576	54537496	166321860	49611910	96667640	35135064	122758040	66396412	42883684	64632780	116279110	224842980	146334030	584246900	68332370	86776750	76448580	43259280	57003450	212120320	43645896	36312704	371567100	246191580	79327240	52150404	42429084	97943400	164149580	1000	401578270	169760880	240479680	632428740	268974100	126194310	67527544	116310310
C18	ESI-	163.04	5.22185	[M-H]-	Phenylpyruvic acid	HMDB0000205	√		110423	1.16166e+06	129445	58351.6	255717	233209	61308.2	259123	186592	481606	325124	223326	265207	308535	2.09796e+06	142947	8564920	627533	242892	177653	420589	324295	1.67449e+06	97576	134306	112780	1.55502e+06	300026	162775	177306	287997	633952	4086647	18042882	10594867	163794	371097	286007	216711	339135	750417
HILIC	ESI-	163.04	2.05995	[M-H]-	Phenylpyruvic acid	HMDB0000205	√	√	4.01789e+06	68242600	5654673	806451	10083802	12956535	1.51204e+06	2.36024e+06	7.53533e+06	25870852	20320022	7.57383e+06	5898858	15702649	129747690	11026482	224408530	30954184	11213230	12660703	21033044	16382803	86873656	2.51423e+06	4.46728e+06	6181662	52179136	12681923	10833461	7.28386e+06	11835590	18809602	128658550	521233280	356277900	7242488	19395234	33638324	22728804	5.52372e+06	16951596
C18	ESI-	132.946	0.67033	[M+Cl]-	Phosphate	HMDB0001429	√		3.82288e+06	4643430	5.14174e+06	4.09139e+06	3832107	4.97125e+06	2.02705e+06	3.87221e+06	4311646	3.60046e+06	3.01833e+06	4442694	3.24624e+06	5.71417e+06	3.71956e+06	2.9706e+06	7.24448e+06	3.19476e+06	3.87292e+06	4.00727e+06	4388638	4805568	2.76566e+06	3.22938e+06	2512989	7.6977e+06	4.51522e+06	3511206	4.07512e+06	4943128	6667948	6296617	8757787	8.22844e+06	4828690	9843984	7.95673e+06	2.63951e+06	2.918e+06	4.73601e+06	3.67762e+06
C18	ESI-	142.975	0.690224	[M+FA-H]-	Phosphate	HMDB0001429	√		276673	329152	454317	417293	315899	331422	193261	288060	325315	306059	235603	224566	304248	443729	288056	260235	496060	446404	409242	264891	402905	297004	289898	304042	264722	606976	274584	210974	309891	316702	508749	667735	622110	703655	368947	669435	874503	319477	283971	363285	258684
C18	ESI-	96.9695	0.669978	[M-H]-	Phosphate	HMDB0001429	√		18798232	24736422	26107848	20397602	20806806	24568682	12089580	19603486	21409222	20462756	14883741	21798538	16642640	29353910	18599242	13860691	39090736	18606514	21195852	18315016	22180154	23004626	14437693	16024242	13459379	38485210	18057690	18062206	18776134	21792674	31219350	38306588	45088476	45117516	26106056	51445084	45534324	15541710	15919005	23191838	17962888
C18	ESI+	142.948	0.664598	[M-H+2Na]+	Phosphate	HMDB0001429	√		7484800	10029308	7.53714e+06	7120255	6.9818e+06	9023299	3711424	7.48956e+06	2.40335e+06	8783736	3.69042e+06	6.97601e+06	7.19944e+06	8.06136e+06	8.06675e+06	6.74396e+06	14899642	3300852	8225145	8729723	5713530	8936288	6675398	4228340	4.55247e+06	14729027	3.48688e+06	8215762	6787205	6.43418e+06	9183988	13121997	4781858	13592615	4.29939e+06	14009256	12157282	3.37492e+06	4626541	8338840	6143768
C18	ESI-	242.08	0.686815	[M+Acetate]-	Phosphorylcholine	HMDB0001565	√		7.1882e+06	12002487	3.06014e+06	3.82707e+06	16015087	7.20932e+06	6.36156e+06	12361783	7917567	19844560	8228165	9976011	13543556	5043393	18922916	14744727	7.52211e+06	29377168	10094442	9989558	7.25293e+06	22523858	6.5963e+06	7722057	11405578	3.15824e+06	20437800	18041202	11745782	14800818	9109564	582650	796848	2.31391e+06	1.75409e+06	715618	742034	11188221	10430422	7190326	18782678
C18	ESI+	184.074	0.678346	[M+H]+	Phosphorylcholine	HMDB0001565	√	√	4958510	9728414	4672101	4191406	11368929	5.19167e+06	4718216	7271499	1.35616e+06	8667660	5608851	6.23357e+06	10434358	4940707	12486173	6.24488e+06	5654229	5993695	5299322	5.18396e+06	4.49759e+06	11545849	5540888	4.70782e+06	5779236	4904791	10625189	23162292	7.52379e+06	7.39002e+06	4.91269e+06	3.26717e+06	2.16185e+06	12353500	5.19568e+06	3.36244e+06	6.44594e+06	4877915	4.13535e+06	6.96134e+06	11815082
HILIC	ESI+	184.074	16.8721	[M+H]+	Phosphorylcholine	HMDB0001565		√	5.32961e+06	25185122	5495507	4.66235e+06	13750729	9183048	3548408	12680761	3.78146e+06	19954940	9327040	6.21939e+06	12281430	5.59154e+06	41629068	13019983	12925989	25439296	8637442	9100465	4351134	15460544	21870050	4.55657e+06	5712338	12189067	30195834	31294072	9478572	7.73637e+06	5.72524e+06	4.87015e+06	11264727	40353796	15916792	3.70963e+06	17254330	13618676	7.6906e+06	10024995	23090498
C18	ESI+	222.029	0.682331	[M+K]+	Phosphorylcholine	HMDB0001565	√		374289	765858	597698	397037	1.29285e+06	679598	327525	838987	87452.9	1.08059e+06	560665	576383	650942	601311	1.44018e+06	584114	841022	333224	499785	460509	334981	905942	1.00653e+06	405179	548437	867624	593331	1.78433e+06	823120	685079	666754	413061	171019	1.67559e+06	368603	342733	1.15785e+06	293468	269388	853811	1.53602e+06
C18	ESI-	244.023	0.671564	[M+Acetate]-	Phosphoserine	HMDB0000272	√		484215	621078	1.07107e+06	429070	422374	584825	391059	715874	626136	261981	510784	653853	322214	972592	343963	370238	1.18832e+06	325577	585463	493001	529307	445203	318643	337793	267722	1.38314e+06	559492	362881	374397	509219	1.06504e+06	1.87638e+06	2.84819e+06	2293594	731025	3401345	2967530	587508	405960	628252	356918
C18	ESI-	219.978	0.66853	[M+Cl]-	Phosphoserine	HMDB0000272	√		449655	520140	980188	326244	423703	472726	347902	753442	449636	299152	595516	595780	273318	779694	554204	367486	823793	354234	435427	491715	539219	490612	545883	427947	327179	1.06662e+06	303792	308263	283495	531816	688396	622292	1.20673e+06	820067	518576	825877	1.11492e+06	277721	252119	617794	545656
C18	ESI+	207.998	0.671947	[M+Na]+	Phosphoserine	HMDB0000272	√		1.99806e+06	2.13583e+06	4303789	1.88865e+06	1.76363e+06	2.26788e+06	1.72626e+06	3448957	550951	1595197	1498724	2.46841e+06	1.08615e+06	3.50898e+06	1.57341e+06	2.22211e+06	3.83777e+06	843739	2.53669e+06	1.8495e+06	1.49256e+06	2.16869e+06	2.88089e+06	1.87803e+06	1.33755e+06	5.11622e+06	839976	1.11848e+06	1.03836e+06	1.78346e+06	2.15027e+06	3.50217e+06	1.90213e+06	5.04804e+06	921881	4871997	5.42545e+06	1.29516e+06	1.09932e+06	2.81511e+06	1.71566e+06
C18	ESI+	229.98	0.670311	[M-H+2Na]+	Phosphoserine	HMDB0000272	√		1.14179e+06	1.47669e+06	2.06938e+06	1.21239e+06	1.10131e+06	909847	969509	1.81463e+06	291502	877035	819817	1.11204e+06	675224	1.7235e+06	1.37895e+06	1.34217e+06	2.1098e+06	521270	1.42864e+06	1235634	1.11162e+06	1.21865e+06	1.91217e+06	1353795	608796	2373782	385806	944252	757895	982652	1.14614e+06	1.75968e+06	661694	2.18692e+06	438233	1.76331e+06	2269816	511655	652075	1.54055e+06	1.22297e+06
C18	ESI+	141.066	0.758226	[M+NH4]+	Picolinic acid	HMDB0002243	√		1.12591e+06	2.34109e+06	2.8548e+06	786105	1.07196e+06	3.15989e+06	902011	4759212	220320	3.30846e+06	15339360	1.05631e+06	2.26957e+06	2.61728e+06	6448229	7.66431e+06	27412530	759845	2.02986e+06	1762410	837011	5641262	2.33709e+06	1.28806e+06	1.41987e+06	10351293	2.04788e+06	3.25279e+06	7.84818e+06	1.00246e+06	3.78203e+06	4.35937e+06	639090	5.58843e+06	328659	3.18456e+06	7492433	330665	809241	2.63155e+06	3.54087e+06
HILIC	ESI+	130.086	12.8692	[M+H]+	Pipecolic acid	HMDB0000070	√	√	9457014	21820376	4627877	6305811	1000	5.28259e+06	6.67872e+06	17051676	6133418	8571768	6.71511e+06	17597106	8550450	12232729	15634473	1000	7690061	5349764	9249621	6046788	4484488	5.90125e+06	7716703	13976634	4.26332e+06	5882667	19674526	9489883	11307500	3.94872e+06	14073795	14722789	1000	205108690	1000	8404968	28703518	9719720	6971506	10163812	8261915
C18	ESI+	130.086	0.855388	[M+H]+	Pipecolic acid	HMDB0000070	√	√	16189932	17114832	7.40755e+06	7386230	14027472	17336990	9284201	18484236	819202	14235910	2.03728e+06	9016849	14375096	11183249	40640052	15760615	27435494	6.45795e+06	19143762	13221367	6.14297e+06	24552664	28189962	5740490	5.34016e+06	15091883	7479860	48020440	13931116	21366076	6.78651e+06	17392446	1704378	50495456	5.36905e+06	9086889	17971276	3148455	3.92302e+06	16387938	12075066
HILIC	ESI+	136.076	12.7074	[M+H-H2O]+	p-Octopamine	HMDB0004825		√	2.80022e+06	9931866	3.49303e+06	2.2972e+06	3.43497e+06	9172101	2144286	6339696	2.93967e+06	7.0284e+06	3010014	3.51589e+06	4.20308e+06	5334686	12681757	6951747	27501792	5.73097e+06	6613038	4849018	2.40293e+06	3656593	10899622	1.92978e+06	2570009	27233544	8480208	3.91749e+06	3761624	2.29756e+06	3.98377e+06	11420032	1000	23039676	7.76464e+06	13011280	30650636	9289991	5205029	4.69449e+06	8.05754e+06
HILIC	ESI+	116.071	13.2543	[M+H]+	Proline	HMDB0000162		√	168138420	599357400	210921920	133529970	185378300	405500500	142712540	345469380	113888330	308341980	255913800	186875380	203153390	265685800	580849860	471039200	1318834400	313365900	330107330	253570420	135978740	202778270	674218430	157104450	112230600	885430460	553464640	250371870	213928260	152545340	249589540	523712420	1000	1032422900	507553570	638853300	1226607400	535132860	288511600	262032660	369789440
C18	ESI+	116.071	0.728613	[M+H]+	Proline	HMDB0000162	√	√	154753740	230620800	164763470	97252580	174551040	234775470	134624050	260697620	17721268	213529730	140387220	180102850	163572380	227163090	317484450	296151550	1075788800	81888570	193105020	161483820	98565040	175263060	238011260	95012230	113432050	517701000	183621970	185673650	174213150	104155704	225765950	529362400	173651000	730529300	148180000	772119550	977007700	149672270	133851480	157435340	289594560
C18	ESI+	138.052	0.731193	[M+Na]+	Proline	HMDB0000162	√		54792280	48925050	37964270	28206958	36879044	53096760	33388210	56893176	10260973	54942400	34100710	54937260	69813336	38226028	101003656	92392820	259123300	21202264	51584404	46807424	33887280	44547350	84197730	27087830	34319850	148645810	67859736	72879224	51460212	28752872	45534410	103719670	46253548	94900180	38326660	103844340	118607416	56110356	34449700	40681380	68977530
HILIC	ESI+	144.102	13.0907	[M+H]+	Proline betaine	HMDB0004827		√	31110182	165971400	6.03436e+06	23941370	105322930	42025860	14917005	170404270	6806303	39502416	108129300	47206420	44530708	73332270	80042856	373089020	49754516	74060536	36079390	6268344	130661340	41350440	136278270	133897650	24347880	11803291	178607260	93262970	173426000	25564030	8634710	279644930	1000	1014583900	479110750	7909085	497605900	118055220	90928490	25849364	36764964
C18	ESI+	144.102	0.784126	[M+H]+	Proline betaine	HMDB0004827		√	24152820	113395170	2758714	18428402	90063400	37761480	8498706	161498850	231055	29891444	52082316	41520572	38336616	57137590	80688940	317720400	46263190	7.88115e+06	28298072	3.14808e+06	56350110	37501856	155528380	85569270	15641994	7.24915e+06	28150108	92085370	148234720	21878890	4.72074e+06	253794450	24883194	964552100	53047564	4632416	315193700	9133603	20286232	21555890	29299304
C18	ESI+	166.084	0.784382	[M+Na]+	Proline betaine	HMDB0004827		√	6.66339e+06	13811449	440302	6.25946e+06	29237012	5815694	5314509	27472374	494495	6889338	23343852	15605720	10421363	13597453	13918185	54197200	6009203	14275466	5.93709e+06	457612	43220372	7.94831e+06	27336956	46240956	12606589	1.43871e+06	53545668	26921142	49042628	5517691	1.51045e+06	42267950	94008504	40371292	148629330	614217	20846512	29152976	24622236	4544325	4.09084e+06
HILIC	ESI+	357.25	16.3315	[M+H]+	Pro-Lys-Ile	HMDB0341190		√	611098	970630	523032	679911	606968	692921	421763	1.18417e+06	216722	372573	951216	175064	234068	769318	1568791	670015	2.879e+06	760603	531923	481468	426592	679624	2.68742e+06	460542	480815	1.81533e+06	640253	781549	323905	176464	554721	794754	3370330	3847453	773662	1.89149e+06	2.62064e+06	488809	648501	982115	1.21406e+06
HILIC	ESI+	218.139	11.1529	[M+H]+	Propionylcarnitine	HMDB0000824		√	10265323	36258120	12075220	9353066	7855080	14845527	5648861	11867787	5862036	19108588	14035774	14791529	7504051	10541612	59381320	16831262	56179064	23430310	14111714	13733664	6.65488e+06	9069032	39641820	5.26677e+06	6.76431e+06	95864940	13059204	27996868	12800857	14237275	24800914	9842241	1000	37006984	17320844	13238149	25600270	21432658	20339222	11330374	35116160
C18	ESI+	359.22	9.24629	[M+Na]+	Prostaglandin E1	HMDB0001442		√	364832	366074	485374	357900	380531	418006	329430	412333	278761	348693	341369	311478	269160	468961	397735	410153	385956	280779	417794	376843	315664	486875	678954	368982	329151	400752	354266	294416	330633	328341	445231	381031	373046	300029	279781	454493	572992	285574	372705	360865	288977
HILIC	ESI-	243.062	11.1756	[M-H]-	Pseudouridine	HMDB0000767		√	784038	2.64852e+06	1.19404e+06	956979	883011	3.39322e+06	1.12578e+06	3199848	492722	1.70157e+06	7.17705e+06	832166	1.19011e+06	1674992	3.98674e+06	4.30512e+06	6756965	1.66163e+06	1631592	1640793	763894	2.26997e+06	3573327	928290	745144	4.85424e+06	3017957	1.73795e+06	2.06129e+06	729842	2.21936e+06	5.75128e+06	10778637	15670437	4.65371e+06	6.27764e+06	13737045	4.97915e+06	2.33135e+06	2853776	2.15345e+06
HILIC	ESI-	171.012	8.29249	[M-H]-	p-Toluenesulfonic acid	HMDB0059933		√	3.75176e+06	3633410	3.39278e+06	3.11977e+06	3.88385e+06	3.52996e+06	3.13439e+06	2.79978e+06	3.12748e+06	3542051	3.86191e+06	3.15224e+06	3.20216e+06	3.46928e+06	4099276	3.21054e+06	3836296	4.06124e+06	3.16369e+06	3.75994e+06	3258703	3.49116e+06	4.59518e+06	3659707	3.14993e+06	3.45713e+06	4510062	3942159	3.99832e+06	3.14734e+06	3.81469e+06	3.09282e+06	3.24761e+06	4.26164e+06	4357003	3.4601e+06	3.19521e+06	3.69136e+06	3149741	3.16199e+06	3.61038e+06
HILIC	ESI+	138.077	2.49156	[M+NH4]+	Purine	HMDB0001366	√		428628	361176	385525	499883	350387	369327	456041	437691	413676	385447	423005	634096	579332	389561	573217	447462	374772	511238	328936	420709	429107	403567	595044	354449	579862	355870	523926	702004	511756	448776	440425	466335	1000	615140	416700	459891	514223	534714	515437	502296	635007
C18	ESI+	89.1072	0.580743	[M+H]+	Putrescine	HMDB0001414	√		557108	1198472	399579	275528	526440	1.66132e+06	208564	666613	149177	483853	369758	512694	220480	1.01495e+06	878790	416533	6.13426e+06	268738	1.48421e+06	601738	289623	388310	1133877	334350	464732	1.47374e+06	652312	111449	1.00776e+06	919692	691429	131592	118366	584575	137683	189107	186780	626488	229357	593023	904503
HILIC	ESI+	89.1073	17.6362	[M+H]+	Putrescine	HMDB0001414		√	326793	905898	228706	148774	275472	1.48061e+06	103545	439247	457192	303928	379884	228172	106486	449556	1.06124e+06	215727	3.23586e+06	578949	492491	465775	219729	248114	1.21223e+06	255536	180339	761176	933419	90135.4	603768	388485	460187	104153	291098	1000	117340	90642.2	114302	1.55781e+06	146830	211045	398736
C18	ESI+	133.032	0.858915	[M+H+NH4]+2	Pyridoxal 5'-phosphate	HMDB0001491		√	3580766	11863017	4991523	4248805	4.5086e+06	13973130	4823778	9792839	645771	7674062	2550365	3124531	5685844	7412387	15745655	10309893	42427252	1344835	6.11492e+06	5.21779e+06	2.6926e+06	4.02504e+06	9865650	2.96339e+06	3.14718e+06	24072222	6073230	4.39654e+06	4.84303e+06	2705159	6.86384e+06	24362876	5.38173e+06	43582930	4264363	29569424	55119850	6112489	4.06084e+06	7.76119e+06	7.61969e+06
HILIC	ESI+	170.081	2.32118	[M+H]+	Pyridoxine	HMDB0000239		√	4499328	2.72293e+06	4533828	5.28557e+06	7.11974e+06	3.87677e+06	4497126	6.69926e+06	1.73891e+06	3163394	5.54782e+06	2.37955e+06	1000	3009215	10292812	3442982	10639420	8618237	4.01979e+06	6741759	3106829	6788273	8982471	3.35447e+06	3.49858e+06	12406614	6.07772e+06	6175222	1.78539e+06	1.0526e+06	5513037	2.30993e+06	1000	8432237	1.35157e+06	6.80883e+06	4099482	6.46804e+06	7.24226e+06	4248571	6.96783e+06
C18	ESI+	187.108	0.849279	[M+NH4]+	Pyridoxine	HMDB0000239	√		927067	1.16228e+06	512096	361920	1.01674e+06	800407	375700	1.05309e+06	1000	451307	344166	360023	325137	552489	3.03092e+06	502076	2.5512e+06	196730	999846	678985	312401	727011	3532182	316630	231282	23344628	235906	341707	651945	240985	495088	197402	122187	1.29547e+06	100993	581550	938183	319750	137770	511724	1.32948e+06
C18	ESI-	128.035	0.886242	[M-H]-	Pyroglutamic acid	HMDB0000267	√	√	11096211	85859700	20607226	12650690	47092770	52232170	11824193	39327068	13449337	30129594	25902400	15246941	14299035	28770454	34665028	28950592	114395010	48822210	39855924	28363348	11527328	15229388	31344372	18082936	9966756	126501740	126202120	44113390	9123405	13736690	46216292	57515668	134843760	111488360	46671356	45698516	205724260	24895986	37346196	27566498	23642828
C18	ESI+	172.04	0.885066	[M+Na]+	Pyroglutamic acid	HMDB0000267	√		817467	1.10284e+06	736710	1.2931e+06	676150	1.07666e+06	857188	1.30102e+06	1000	944492	2.7375e+06	1.12241e+06	1.02928e+06	806131	1.79645e+06	1.63024e+06	1.38186e+06	1.67099e+06	955547	1.48504e+06	1.23539e+06	2.1483e+06	1.91009e+06	791418	1.23662e+06	2419069	615557	795660	3429116	658427	733449	1.14804e+06	1000	1.43643e+06	1.00985e+06	1.38291e+06	1.541e+06	1.65628e+06	833830	1.38644e+06	1.41891e+06
C18	ESI+	174.014	0.926476	[M-H+2Na]+	Pyroglutamic acid	HMDB0000267	√		314717	363552	331643	254281	232809	493096	153296	353720	97404.6	360293	346091	374325	297624	284594	296811	360482	1.01596e+06	262266	304473	519710	177033	244931	467391	256037	244595	975318	920634	390024	177669	199404	667155	1.33531e+06	517067	792393	325944	753153	1.37957e+06	504047	551206	409614	277830
HILIC	ESI-	143.035	2.05483	[2M-H]-	Pyruvaldehyde	HMDB0001167	√		2.41305e+06	4.31571e+06	4491770	2.18974e+06	2.57908e+06	3.52443e+06	1.9146e+06	5607289	2.17823e+06	2.89544e+06	5787101	1.30429e+06	1.38175e+06	2.97562e+06	3162223	4.92592e+06	1.70108e+06	3.10141e+06	4361610	5862437	1806362	3.36286e+06	4894168	2.20912e+06	1.34711e+06	2.16996e+06	2.00605e+06	2.30425e+06	2.81342e+06	2.30096e+06	2.0135e+06	1.49985e+06	2.3781e+06	1.50781e+06	4453294	2.33921e+06	2497038	3.55965e+06	3.96712e+06	3.00664e+06	4845420
C18	ESI-	133.014	0.787715	[M+FA-H]-	Pyruvic acid	HMDB0000243	√	√	14298343	370738720	95698440	23297714	24449454	100091920	13879231	111068170	19645518	86245080	14083270	33594336	33001428	112679650	177772350	45757844	792204600	69230290	74674010	34395972	30672154	62937410	104614140	15023529	16587654	135927150	125061180	69755800	15876274	29384674	86186184	94908290	533493800	941897500	90746900	51878390	484354800	41837412	18791938	92986910	65663340
C18	ESI-	87.0087	0.784972	[M-H]-	Pyruvic acid	HMDB0000243	√		7.67694e+06	31098404	14360365	11712907	12820872	15782997	15620494	13125000	8600536	27528932	10998120	7.62781e+06	10781935	33535770	9072092	17004970	41543764	10709872	7382458	11190869	9622399	10030812	6.29586e+06	11688878	7.51913e+06	47493988	19832896	15011804	6.40382e+06	7.69518e+06	11272373	15557462	18522908	18980470	18079052	15861197	14260926	17714084	36577590	16815814	14766584
C18	ESI-	191.056	0.70542	[M-H]-	Quinic acid	HMDB0003072	√	√	473925	4470320	8502204	8.07608e+06	44891590	14147205	9684702	10297629	10080725	51539310	12648930	6541650	11198955	10748730	4.03836e+06	7890343	9368438	29963308	9942219	2.26999e+06	8711573	25255678	8.29121e+06	6105795	27489138	7662838	27139260	23255574	8262976	9922158	9347634	29017732	33245860	8521771	35392356	21536122	3.71147e+06	486689	2274487	6645465	28091668
HILIC	ESI-	191.056	15.0467	[M-H]-	Quinic acid	HMDB0003072		√	53379.6	244911	144946	115469	749120	312293	161681	263555	182698	1.16714e+06	306046	169179	203978	213023	180943	259228	189625	824398	274958	84466.2	154403	495146	439916	133927	410843	141514	513299	423100	201499	266983	226892	279970	574266	369810	456333	303670	259022	86000.2	112483	180679	759287
C18	ESI-	539.139	0.693857	[M+Cl]-	Raffinose	HMDB0003213	√		747723	2.08936e+06	2314944	2260544	1.00709e+06	1.49292e+06	2.99167e+06	7760414	1.68448e+06	1.63378e+06	1.37023e+06	1.51458e+06	2.00792e+06	3.80257e+06	2111004	5.29431e+06	356441	2.29934e+06	3.72401e+06	3174927	1.79021e+06	1.26678e+06	6.24443e+06	1.18715e+06	1.02402e+06	266287	198544	200794	640484	1.66152e+06	344125	1986823	312275	140042	207913	1.68685e+06	4630158	229806	456744	2.94516e+06	1.66417e+06
C18	ESI+	527.158	0.727942	[M+Na]+	Raffinose	HMDB0003213	√	√	1.73541e+06	4.93006e+06	4.98117e+06	5.31739e+06	2237840	3.51011e+06	5.29624e+06	14166866	762784	4292943	2614953	3.99707e+06	7574789	8891444	5.93417e+06	11017951	1.30561e+06	3231799	6.46477e+06	9611896	3527229	3.00575e+06	10469076	2.50313e+06	3.22583e+06	551608	407672	868039	2.92483e+06	4.19024e+06	966387	3.95379e+06	226987	1000	1000	3.50366e+06	6747934	269082	745162	10199601	5104315
HILIC	ESI+	163.06	8.7458	[M+H]+	Rhamnose	HMDB0000849	√		2.49425e+06	2.98149e+06	2.52028e+06	2.34383e+06	2.48739e+06	2.60673e+06	2250873	2.37805e+06	2.03575e+06	2.57655e+06	2.29626e+06	1.25797e+06	1.48615e+06	3238811	825751	2.79282e+06	2.53579e+06	1.9456e+06	2.73217e+06	2.21558e+06	2245579	2.36045e+06	1.02399e+06	2.67057e+06	1.85073e+06	2.84071e+06	1.8593e+06	858066	1.91119e+06	2.55842e+06	1.9367e+06	2.18655e+06	1000	1000	1.82135e+06	2.58667e+06	2.61719e+06	2.22945e+06	2.65703e+06	2.726e+06	1.1697e+06
HILIC	ESI-	137.024	1.92784	[M-H]-	Salicylic acid	HMDB0002466		√	6569700	11383006	3.02303e+06	17139652	5918876	7087982	2.96974e+06	7245046	3.01921e+06	22530148	6.54346e+06	2.43593e+06	60146880	16506486	27679942	5938502	10957782	8626600	6.23746e+06	5.13319e+06	8101910	10605438	9470660	2.99696e+06	4.47383e+06	10386029	5536575	3656386	7040789	15598879	298170940	2.698e+06	5.0474e+06	6574029	6.48655e+06	3244149	4822076	4243913	4.31345e+06	6326574	3244385
C18	ESI-	223.095	6.76932	[M-2H+Na]-	Sebacic acid	HMDB0000792	√		786890	930338	811149	778645	617943	922266	892737	1.13539e+06	720546	774435	837228	640817	760296	912818	915332	912850	944056	696679	851403	825510	714841	731824	732338	890793	868484	820695	845939	759165	655312	946052	840310	750585	825365	856968	1.02831e+06	790695	919790	820798	785619	813909	783781
C18	ESI-	201.113	6.76815	[M-H]-	Sebacic acid	HMDB0000792	√	√	3.21434e+06	3.84376e+06	3.71182e+06	3.09335e+06	2658091	3.96991e+06	3.5608e+06	4476410	3076047	3.14738e+06	3633788	3.08638e+06	3.15806e+06	3400624	4.03875e+06	3.69398e+06	4.0286e+06	3.06304e+06	3378941	3427413	2933154	3.05503e+06	3.24354e+06	3.38058e+06	3.49933e+06	3514875	3626603	3.3681e+06	2.68599e+06	3.68419e+06	3.45331e+06	3.22655e+06	3.55585e+06	3.67744e+06	3.70236e+06	3.35604e+06	3.60711e+06	3082786	2.98715e+06	3.05975e+06	3.4143e+06
HILIC	ESI-	201.113	1.95026	[M-H]-	Sebacic acid	HMDB0000792	√		1778469	19588932	3751580	1.50026e+06	2.95123e+06	13776774	2.07175e+06	4.23086e+06	4864644	8.37648e+06	2234282	2.41003e+06	6.67153e+06	15457604	3.88402e+06	7109323	9672257	2.70148e+06	2.59839e+06	4068476	1.68441e+06	1969366	2.37645e+06	2366479	1.81638e+06	13473594	7131301	1.73484e+06	5.34893e+06	12804840	2.26487e+06	2119014	2.74286e+06	2.49148e+06	9210623	1.976e+06	3.86774e+06	3.12281e+06	4991242	2.39548e+06	2.12756e+06
C18	ESI-	104.035	0.669346	[M-H]-	Serine	HMDB0000187	√	√	356362	3.70942e+06	2561759	390581	535777	382563	477672	4.10822e+06	294722	2.02909e+06	423645	465993	451400	1000827	789625	750424	2.96651e+06	2337625	853949	428795	418251	509821	1.63236e+06	1.05192e+06	328476	24653960	270072	616965	338571	339578	1.23097e+06	2.75217e+06	3.94324e+06	7.39314e+06	1.78625e+06	2.57858e+06	20531930	974036	533806	607880	651795
HILIC	ESI-	104.035	14.5101	[M-H]-	Serine	HMDB0000187		√	1571279	6.95669e+06	2.49326e+06	1.44945e+06	1.65957e+06	1966936	1.3327e+06	4.71652e+06	1.05271e+06	2.07217e+06	1.84668e+06	1.65799e+06	1.65885e+06	3256779	4816254	3.83883e+06	5244159	2894175	3910846	2.52089e+06	1.26132e+06	1.61558e+06	6523303	1563364	1.24471e+06	20288720	953080	1506941	1.48946e+06	1.47211e+06	3.23658e+06	8923767	23406642	26144472	6.25492e+06	13368086	39817310	5.59397e+06	2.09384e+06	3.03181e+06	3.896e+06
HILIC	ESI+	106.05	14.512	[M+H]+	Serine	HMDB0000187		√	904491	3717362	1.58659e+06	863740	948549	1.00372e+06	842965	2.42181e+06	576321	1.15349e+06	1.03173e+06	764437	853414	1.85558e+06	2.29994e+06	2105765	2.81156e+06	1.41905e+06	1.89883e+06	1.55555e+06	781397	859917	3321154	860887	712367	9018125	548501	885358	742944	779766	1.78622e+06	4594861	1000	11914921	3.8679e+06	6273606	17224818	3.19602e+06	1.04128e+06	1343613	1.87514e+06
C18	ESI+	106.05	0.655832	[M+H]+	Serine	HMDB0000187	√	√	3558215	4328766	2.76478e+06	3118058	2102148	1.73973e+06	3.82694e+06	7.55806e+06	2.22672e+06	3.33308e+06	3.2042e+06	2.94157e+06	3.2891e+06	4598172	2.43027e+06	5444466	2.51569e+06	2.60341e+06	6.34288e+06	3.11097e+06	2842649	3.0743e+06	2.32143e+06	2962252	2.58436e+06	15981492	1.71893e+06	3093282	2.03105e+06	2.00983e+06	4.75497e+06	16140366	18127710	13742004	5705369	16364336	16038015	9931621	3.73516e+06	4487261	3.048e+06
C18	ESI+	150.014	0.636922	[M-H+2Na]+	Serine	HMDB0000187	√		1279376	666906	2.30903e+06	2.0147e+06	1.65477e+06	994248	1.11423e+06	2.93802e+06	766136	1.55492e+06	1.36335e+06	1.1925e+06	2.3272e+06	1.86608e+06	2.27386e+06	3687438	2.14776e+06	1.44688e+06	674015	2454689	1.69855e+06	1.69236e+06	1.70374e+06	1.45191e+06	1.5639e+06	5.6549e+06	783925	2.2115e+06	1.87732e+06	1.53401e+06	2968420	7089811	4.41662e+06	10327932	4.06103e+06	9722564	11928924	2799291	1895705	1.82005e+06	2.62226e+06
C18	ESI+	114.994	0.763117	[M+Fe]+2	Shikimic acid	HMDB0003070	√		2.33623e+06	1.25287e+06	2.43805e+06	2.37529e+06	3343930	1.66479e+06	3.0265e+06	1.23079e+06	9114299	2.2917e+06	3439449	1.88401e+06	2.03199e+06	2.47438e+06	1.36136e+06	1.93809e+06	1.57953e+06	3399059	1.62713e+06	2.75595e+06	3.93097e+06	2.10407e+06	1.63095e+06	2.89873e+06	2.84578e+06	1.70545e+06	4747615	2.30966e+06	2.65233e+06	2.46898e+06	1.8925e+06	1.20514e+06	4.71972e+06	1000	5.95907e+06	1199416	713546	7450503	6576015	1.55389e+06	1.51652e+06
HILIC	ESI+	258.11	15.0473	[M+H]+	sn-Glycero-3-phosphocholine	-		√	745519300	2018670200	470815900	444321300	1486665600	1220912600	485569380	1535683000	843686000	2203079700	959932540	1058777100	1248612500	652734200	2329338000	1687564400	1485553000	2487895000	1352215200	1241595500	640765500	1647026400	1573473200	653803700	998993100	933471800	1844464800	1478496300	1123483000	1371986200	1002961400	84914344	197768030	686434500	274368220	92706020	204028820	1547753500	1121593600	1029927040	1955731700
C18	ESI-	217.048	0.669708	[M+Cl]-	Sorbitol	HMDB0000247	√		1.70501e+06	3.06037e+06	238839300	190580060	173471620	2682935	144916620	329942300	108936376	193055760	155411940	146002300	2.10628e+06	257676820	3.96515e+06	35573084	209195180	2.69407e+06	711081	4514842	3.10093e+06	3.71996e+06	231788590	156051600	121173224	4048978	7427570	124918320	4658141	1.64218e+06	103055150	1.34242e+06	12730999	213223940	196059760	183251940	12137393	88908370	171681170	353589280	5.83317e+06
HILIC	ESI-	227.077	12.6934	[M+FA-H]-	Sorbitol	HMDB0000247		√	116846	194147	16246602	10387113	9044117	1000	7.9745e+06	22439584	5629527	9148313	10129877	6.22641e+06	123026	18002542	247028	2166448	10795156	187366	91184.2	264706	189479	185535	16234511	8637378	5.29453e+06	219461	625834	5.60267e+06	266586	133768	5056001	142819	1.1606e+06	14798252	11540205	14556479	7754349	9770028	13725869	28802610	402499
C18	ESI-	181.072	0.669939	[M-H]-	Sorbitol	HMDB0000247	√	√	106064	323861	19686382	7.31174e+06	7401313	221097	6.95471e+06	13391300	4.50888e+06	21159738	7110755	5.59439e+06	72793.9	10081755	188449	1.35111e+06	8634508	139445	1000	206627	142518	207956	12900692	6.91125e+06	4509054	415191	559976	4.54324e+06	284638	154324	4.17566e+06	67025.3	510164	8599828	8135760	7.64569e+06	2.6728e+06	5.6811e+06	8866220	12884676	275620
HILIC	ESI-	181.072	12.7263	[M-H]-	Sorbitol	HMDB0000247		√	528892	824464	45224610	28939808	29335792	594770	23536728	58353396	19699324	38319250	29992138	23712694	461609	48812984	1.27796e+06	11466171	38912650	789351	467368	1.23302e+06	701849	1.0094e+06	53070890	25226346	18269144	1.08343e+06	3.05785e+06	20651030	1.03855e+06	465768	22383818	371389	3.64016e+06	42080950	35661656	37422350	20806380	31680650	41789348	68482020	2095155
HILIC	ESI+	205.069	12.7484	[M+Na]+	Sorbitol	HMDB0000247		√	1000	374075	25698452	10694468	17398802	250698	9601104	19377172	13120379	21555040	17625980	16329581	314551	25726348	524797	4856540	15961452	355904	1000	814962	170182	399644	26413942	6287614	11339323	1000	1.5703e+06	11180246	662653	188877	10654815	235801	1000	25440592	20194926	19997222	12979508	16936682	19419212	16672305	1.06257e+06
C18	ESI+	205.068	0.730526	[M+Na]+	Sorbitol	HMDB0000247	√	√	984088	553112	152513840	95009120	86627400	982530	69395816	176591140	11299680	63128412	56408108	63457012	821464	131198180	1.05528e+06	11883441	54973576	341150	867855	2134975	1.46144e+06	1.52348e+06	76685976	66998896	57997610	541880	1298353	52109540	3.09087e+06	842259	38509400	1.01951e+06	1.34717e+06	69820720	31994630	96647704	22383266	26543108	67532330	198064940	2.78904e+06
C18	ESI+	146.165	0.539517	[M+H]+	Spermidine	HMDB0001257	√	√	13822900	32401332	15085314	6217846	12484925	14722929	6.47466e+06	49320964	2.11756e+06	8761013	8435535	10440773	2.40864e+06	24272140	49233680	11087041	28662910	6.62268e+06	28860606	16391267	9354931	12004527	87023480	6.08864e+06	5977987	32728404	4.0997e+06	2.49135e+06	14957875	11211065	13740486	10315730	3.11917e+06	57708340	3.28576e+06	22187834	24582196	2.98419e+06	3.45967e+06	21049120	16701987
C18	ESI+	102.115	0.513763	[M+2H]+2	Spermine	HMDB0001256	√		236820	257759	432479	130540	136301	155809	1000	735267	1000	47473.8	110516	174573	54256.7	444522	472406	166387	863953	84465.5	298240	254544	300332	246019	1220231	1000	144558	368049	75047.1	1000	254105	368750	510951	103780	63122.5	849743	1000	469707	229944	84135.9	1000	270022	253027
C18	ESI+	203.223	0.512578	[M+H]+	Spermine	HMDB0001256	√	√	9905654	13047436	24271220	7530488	6.75671e+06	11295487	3.33649e+06	33978244	2.20783e+06	1.53602e+06	3.2633e+06	6.50185e+06	1.49048e+06	24062516	16148186	5759375	40983400	6360161	17415312	9560031	12285122	11363762	54307444	2004880	5.27625e+06	19127974	3.05199e+06	1.22226e+06	7.67078e+06	9926242	21570834	4784868	1319238	35488204	2002336	24839138	19381418	1.64392e+06	838529	14717443	13074285
C18	ESI+	302.305	9.73234	[M+H]+	Sphinganine	HMDB0000269	√	√	1.15237e+06	16709739	1.03846e+06	244646	664090	529571	351252	7738119	393078	861087	801500	618904	216580	3521236	7.85249e+06	1317290	2.37978e+06	393375	3.85223e+06	375469	1.86813e+06	7310327	54660796	216905	421639	4637272	123159	73180.9	949692	1.26361e+06	5.4162e+06	907014	564033	1.14043e+06	165971	1.26215e+06	2.11722e+06	208609	193611	1168670	546175
C18	ESI+	284.295	9.52766	[M+H-H2O]+	Sphinganine	HMDB0000269	√		1.38627e+06	85393630	2.01941e+06	198199	1.17969e+06	1.4214e+06	288319	4843426	746495	2.23861e+06	2.5832e+06	501372	360133	4.99857e+06	14604307	1.59004e+06	3.23036e+06	895721	15312329	375242	2365842	10380857	103842420	196366	255324	442971	113421	213606	2834458	1.45774e+06	3.86769e+06	2006877	1319944	1.47206e+06	200945	1.56454e+06	2.77976e+06	370832	423161	497812	590759
C18	ESI+	300.29	9.53316	[M+H]+	Sphinganine	HMDB0000269	√	√	4012182	52131384	4667098	1.50369e+06	3416222	2.42863e+06	1.86524e+06	26297546	1.56851e+06	3.80512e+06	4.08484e+06	2.05369e+06	626329	16826266	31895504	7.14181e+06	4.33723e+06	1.61523e+06	25987658	2.05692e+06	4991849	15972568	112052160	2115917	1.09817e+06	13631240	185169	265878	3.35184e+06	8797678	11499681	3.90506e+06	1.36905e+06	2.81787e+06	833550	8474299	20407436	299245	1.08132e+06	5352888	1.49549e+06
C18	ESI+	282.279	9.53362	[M+H-H2O]+	Sphingosine	HMDB0000252		√	733907	9309954	794202	257256	613450	452629	263529	4.10379e+06	325988	728737	806698	354278	169381	2.95493e+06	5170365	1.29029e+06	751546	241551	4.4685e+06	396700	731754	2.84616e+06	18722552	315948	220701	2.03754e+06	98154.3	62930.1	647502	1.40591e+06	1.99616e+06	640032	305916	450811	146749	1.38603e+06	3541323	127293	187116	1.00094e+06	249161
C18	ESI-	701.191	0.711979	[M+Cl]-	Stachyose	HMDB0003553	√		204600	305318	642480	851132	321250	553676	363341	1.89745e+06	571210	269231	568353	417355	657480	313896	466931	926006	512079	609306	923296	881413	630111	280856	1.18674e+06	269957	361939	753252	467236	161756	343590	419833	266852	822390	1.97377e+06	1.03998e+06	489542	357980	421166	366021	160792	721472	611450
C18	ESI-	711.22	0.725092	[M+FA-H]-	Stachyose	HMDB0003553	√		96753.6	1000	277760	305550	93057.7	97987.8	203605	578820	236587	107815	199000	199046	210593	208357	1000	323264	167377	247285	253258	405986	266034	153886	273475	192606	171424	270822	193221	1000	68710.2	241221	103437	361645	517194	354968	133217	103677	135872	282705	1000	358945	163900
HILIC	ESI-	711.219	15.0969	[M+FA-H]-	Stachyose	HMDB0003553	√		154658	542913	739291	398575	236543	501980	238631	1.48421e+06	266463	273969	376179	287120	300928	271233	709217	1.0607e+06	450977	804230	981667	786285	357034	236932	1.93736e+06	247147	187956	1.02953e+06	303242	97327.3	152051	443578	165905	418324	1.559e+06	1.16659e+06	381428	213169	457673	299583	104245	1.08715e+06	545610
C18	ESI+	689.209	0.729978	[M+Na]+	Stachyose	HMDB0003553	√	√	825898	1.36719e+06	4256264	2737091	1.35711e+06	2102035	1.40841e+06	6.36023e+06	555665	1.30586e+06	1410930	2148268	2713563	2241723	2.56299e+06	3.42628e+06	3.50419e+06	1191777	4.1538e+06	5720964	2267922	1.25486e+06	4624951	1.57982e+06	1.44405e+06	4.56922e+06	1.80415e+06	1.61142e+06	2.27094e+06	2.99254e+06	2.27924e+06	3.67512e+06	1.87406e+06	5.54761e+06	1.44347e+06	1.32639e+06	1180367	1.68412e+06	700150	5.10078e+06	2448569
HILIC	ESI+	684.255	15.0947	[M+NH4]+	Stachyose	HMDB0003553	√		291440	704329	1.02637e+06	428216	493377	666062	346621	2.62664e+06	499395	404601	558972	395709	662829	365319	928141	1.39318e+06	832429	942356	1.23039e+06	1.21649e+06	383222	1000	2.87383e+06	317034	353983	1.44889e+06	655786	111929	413085	763128	342993	466399	2.2863e+06	1.56183e+06	532985	304277	683498	476124	139458	1382136	677858
C18	ESI+	428.374	11.0647	[M+H]+	Stearoylcarnitine	HMDB0000848		√	3.82895e+06	6870221	2.67804e+06	8272737	1.38487e+06	6.61793e+06	3613650	8958082	739604	3859959	2637911	1.39715e+06	3.07816e+06	7.28096e+06	12370417	5696282	10772529	777409	9318093	4556194	3535575	13848445	104844776	2.90987e+06	4.31649e+06	11350338	772364	110227	744828	5.57193e+06	4.31212e+06	2338751	1.34935e+06	1.10323e+06	477164	6.27806e+06	9582809	390269	2.46312e+06	19091716	966868
C18	ESI-	173.082	5.70292	[M-H]-	Suberic acid	HMDB0000893		√	3.38463e+06	4.04129e+06	3.41889e+06	3.72915e+06	3890363	3.41277e+06	3.69322e+06	3690848	3.94862e+06	3.29804e+06	4373665	3.86031e+06	4299819	3.68623e+06	4.22243e+06	3.74714e+06	4.8664e+06	3928443	3.93422e+06	3.73374e+06	3.77929e+06	3.83031e+06	3.49747e+06	3921625	4.14606e+06	3.72786e+06	3.89348e+06	3905029	3231326	4.20046e+06	4.17817e+06	3.94511e+06	4.98229e+06	4.04337e+06	4420588	4.05969e+06	4.11816e+06	3054280	3.56607e+06	4.34403e+06	3.92063e+06
C18	ESI-	117.019	1.09747	[M-H]-	Succinic acid	HMDB0000254	√	√	1.99962e+06	11880432	7504644	3.90265e+06	3.9725e+06	5111563	1.2774e+06	5951799	2.68003e+06	4204130	3.5652e+06	3.27509e+06	1.83273e+06	3.0237e+06	7758800	2.12667e+06	6.92918e+06	6.6466e+06	8.17473e+06	5418443	4.16285e+06	5793925	12823486	5453165	1.89108e+06	5511306	2.42092e+06	2.80687e+06	2.45413e+06	4238243	3.38819e+06	1.39078e+06	3439173	3.9967e+06	1.72526e+06	1034968	4.89766e+06	1.23371e+06	1.79531e+06	7522462	5.64913e+06
HILIC	ESI-	117.019	8.19209	[M-H]-	Succinic acid	HMDB0000254		√	20379692	18818796	22660964	19005526	23513070	18637914	20143776	20013758	18594814	21417656	20586194	20392216	20291286	21811778	22766500	19630120	18286034	21206038	18923732	22152972	20252084	20935824	22825504	24230260	19139384	20427574	21633046	22122390	24098436	19960090	24418198	18279562	16517573	21533430	20965766	19316280	19516502	20817100	19653760	18380890	21059730
C18	ESI-	377.086	0.684416	[M+Cl]-	Sucrose	HMDB0000258	√	√	2078143	7.32214e+06	2.14742e+06	3.90302e+06	1.82522e+06	7.79517e+06	6883176	9144791	2450994	5.77561e+06	2.96297e+06	1.74476e+06	10353839	13152952	5508267	11278635	1.15872e+06	2.87534e+06	3.6087e+06	5658964	4.55544e+06	3.8597e+06	8865953	1620733	2.82759e+06	1.41425e+06	499663	2.03352e+06	1985442	2.04971e+06	1.40559e+06	15411938	1.61819e+06	1141376	4794764	12589284	34077360	777760	4894822	5580701	3351320
C18	ESI-	387.115	0.728658	[M+FA-H]-	Sucrose	HMDB0000258	√	√	227744	476359	158427	686222	239388	447671	594862	674924	322440	467932	539147	167740	816852	872966	338737	734615	130228	262634	154590	362970	306494	354816	272912	202101	410199	1000	64642.7	191900	308170	249586	228970	1.13554e+06	169450	137653	422916	1.197e+06	1.49988e+06	158523	439736	547921	245103
C18	ESI+	381.079	0.706819	[M+K]+	Sucrose	HMDB0000258	√		577110	1.11908e+06	631914	1.25725e+06	307886	1.00889e+06	771587	1.69382e+06	1000	1.16095e+06	673382	457109	976509	2.95637e+06	927596	1.43008e+06	456710	215149	640771	642996	756288	556734	1.32364e+06	405059	536369	467832	168829	600116	403988	349706	510977	3.26961e+06	223873	1000	459848	3587665	7.40894e+06	1000	511855	1.38643e+06	611328
C18	ESI+	151.023	0.749724	[M+H]+	Tartaric acid	HMDB0000956	√		8.20327e+06	12773657	8577558	9890690	8438436	12199604	8.15854e+06	9361938	1.36212e+06	10265597	8675824	7.20632e+06	6758389	13456839	8638707	10640858	12166376	4738421	12061732	10442743	7.03941e+06	7330564	7848665	10531485	7543202	11301648	5.20316e+06	8.37404e+06	7724365	12652224	8910820	5.47335e+06	2.45039e+06	7.34804e+06	5048636	10407939	7813240	3.99944e+06	8489795	13090225	9260416
C18	ESI-	124.007	0.661728	[M-H]-	Taurine	HMDB0000251	√	√	24395762	46159376	34731972	22211404	35754160	33803290	16096962	34499270	21446608	28295224	36672004	28859486	15575152	30940692	29915526	18718772	52267868	28877682	41653148	24012758	26969620	29062204	34586504	22654484	15725488	73432220	16955982	10275504	26285780	33206104	35125320	32184444	30034688	30348966	20920402	28182452	50404656	17097600	15746677	25888522	31788754
HILIC	ESI-	124.007	13.9482	[M-H]-	Taurine	HMDB0000251		√	37215972	95498170	49003930	26567948	44369960	63278692	20026686	51419612	26197298	46783910	57194344	38001708	22874018	44657464	79317780	38954004	93972820	49888584	67562180	39534332	34467376	39458188	100005550	27137436	20076870	93748640	37161908	17845434	36267964	45662056	50811444	51925852	62882044	81116160	38878020	47474396	88075950	40740684	31221670	48737184	49481864
HILIC	ESI+	126.022	13.9478	[M+H]+	Taurine	HMDB0000251		√	27160824	66116524	33407698	18859640	33558624	44558950	13376104	38529380	19675624	36759650	36947256	28453486	17457972	29693260	54430310	26237496	54219276	35471810	49593910	26802122	23977214	26091240	64715012	17783320	14197897	54345240	23550264	12597936	27122818	32554996	33198886	36513120	499956	52663500	28445388	29336206	53497404	28960240	19032478	34202892	37351720
C18	ESI+	126.022	0.662214	[M+H]+	Taurine	HMDB0000251	√	√	7.52449e+06	4068960	10204551	6.82964e+06	10392320	5762681	6.2524e+06	4587771	3.76166e+06	4340640	8920541	10516304	4.43249e+06	8.10157e+06	4.46878e+06	3.49538e+06	6436413	7632380	5.69379e+06	3.76055e+06	10466557	7744877	3.53622e+06	7633959	7610567	5289029	4779759	2.90666e+06	9570233	10237393	10816180	9131627	6051522	3350791	6477703	8461382	6.65495e+06	5.14525e+06	4553443	5.96855e+06	7.74371e+06
C18	ESI+	163.978	0.665888	[M+K]+	Taurine	HMDB0000251	√		1.15921e+06	1.42931e+06	1.64714e+06	746247	842173	1045869	548654	1.10968e+06	264763	878304	1.16338e+06	1.27265e+06	382341	1.54057e+06	1333233	611179	1.93272e+06	467644	1.42051e+06	401902	1.00063e+06	1.0546e+06	1.33942e+06	833163	571506	2563185	294589	276203	675115	1.31973e+06	1.31154e+06	1.22273e+06	522074	1.93458e+06	224849	1.43603e+06	1.45216e+06	536693	385415	1.33536e+06	1.10062e+06
HILIC	ESI+	533.326	9.32866	[M+NH4]+	Taurocholic acid	HMDB0000036	√		864317	580797	752958	791820	771634	649129	963392	653204	1.00131e+06	860629	827362	1.01303e+06	1072114	696667	781938	827745	578341	874361	611322	891539	1.10291e+06	912877	932622	815346	983674	607568	931169	1.09058e+06	1.20856e+06	849937	825513	841582	1000	511244	1.13715e+06	830554	537551	872490	683832	664618	919368
HILIC	ESI+	464.282	2.35442	[M+H-2H2O]+	Taurodeoxycholic acid	HMDB0000896		√	4.01281e+06	2317010	3.19095e+06	4.42399e+06	3528807	2.16363e+06	3.46937e+06	3.23543e+06	4214096	3.36228e+06	2.75901e+06	5.11279e+06	4.1552e+06	3113146	2.30394e+06	3.09359e+06	2.51312e+06	3.73035e+06	2.73029e+06	3.27129e+06	4.78582e+06	3.89855e+06	2.63206e+06	3363579	4.81876e+06	2810619	2927371	3.28053e+06	3663476	3.56574e+06	2986201	4.70433e+06	1000	2539756	346937	3.38272e+06	2.33693e+06	3.14204e+06	2250875	3.88782e+06	3.69712e+06
HILIC	ESI+	517.333	2.3536	[M+NH4]+	Taurodeoxycholic acid	HMDB0000896		√	9034044	5.14649e+06	7.32798e+06	9145644	7819239	5.03103e+06	9233339	6258842	9028858	6054887	6526210	10966029	9945367	6.02776e+06	5761990	6552468	5.1035e+06	6.89433e+06	5.90239e+06	6.54485e+06	9245612	7.43179e+06	5.43698e+06	7758106	12185583	4881063	6400667	9315058	8482276	7.56986e+06	7.424e+06	9768770	1000	5705023	3.27286e+06	7.77007e+06	4884579	6.89763e+06	6192084	6.638e+06	7625941
HILIC	ESI-	165.019	7.96807	[M-H]-	Terephthalic acid	HMDB0002428		√	19511476	13956110	22958282	16251232	28479898	14903652	16683871	30502332	16890250	20421530	15324870	16702788	16515818	24307428	16448990	14032966	17301030	17943624	14718699	16252315	17799930	16838772	22169214	41416100	16881280	17982990	16652517	17910286	31053614	17870966	34729120	16986814	15210733	15919879	16614892	15399381	25119180	16814130	15757057	16215351	17581070
C18	ESI+	144.051	0.719095	[M+H+Na]+2	Thiamine	HMDB0000235	√		916719	2.50092e+06	1.52594e+06	962188	1.96253e+06	2172656	1.14878e+06	1.66002e+06	195324	1.46813e+06	1.12432e+06	628110	648456	2.2845e+06	2.32153e+06	2.41539e+06	1.74282e+06	311562	2.16659e+06	2.07638e+06	722894	1.29227e+06	2.15362e+06	977026	737509	1.81943e+06	491752	973420	1.26316e+06	1.86889e+06	1.15431e+06	628476	1000	1.33389e+06	623146	1.21302e+06	1.46755e+06	366698	1064164	1.41746e+06	1.35472e+06
C18	ESI-	135.03	0.689637	[M-H]-	Threonic acid	HMDB0000943		√	54181850	44068676	31890696	36774684	87962900	39921970	41993896	125832260	10984645	38193296	83140530	50729172	23606678	23143528	162075890	32124632	71669300	117300630	82635450	45906130	107855144	75769350	178719790	75746850	36971960	33891524	60687104	41714456	42932210	30556062	61652780	43524350	59536004	56828120	39147840	17417184	59833484	14071763	30899392	68200320	77760210
C18	ESI+	363.178	7.37213	[M+H]+	Thyrotropin releasing hormone	HMDB0060080		√	748863	749638	313032	324371	665645	316276	239169	400432	164664	302643	271740	369958	332983	374007	690315	356025	489055	297675	380737	377837	293876	434166	729448	341249	243833	305086	469191	467946	332311	322660	444675	384399	258946	555650	322860	583679	512774	314801	288682	605983	463266
C18	ESI+	370.295	9.21508	[M+H]+	trans-2-Tetradecenoylcarnitine	HMDB0013329		√	229081	2.14445e+06	481774	522637	220736	869530	393636	1.25582e+06	1000	543312	405247	116209	257963	734728	784168	938555	997411	77582.5	2.57321e+06	340484	207769	435941	4.25969e+06	302237	349402	523728	104628	1000	134983	1.07844e+06	317538	187340	89661.3	114113	104540	352843	1063159	1000	234360	1.69573e+06	225206
HILIC	ESI+	150.113	13.2148	[M+H]+	Triethanolamine	HMDB0032538		√	13596968	11425166	19385440	14314160	10578737	12043383	12267321	12533564	23135184	11907162	24130100	15306905	58642936	11564100	7.05005e+06	22403004	6.28616e+06	10258272	19210698	18403590	15299550	11890605	4833290	20816730	30604290	22607458	9699879	11601212	9795503	10847691	15845376	27983104	1000	4388619	9631542	14699768	15405636	35861576	10719141	39727216	15330206
C18	ESI+	299.111	7.25075	[M+Na]+	Triethyl citrate	HMDB0034263		√	9604959	17891718	9814464	10498909	9271670	13204359	7.80255e+06	15698977	6.26492e+06	16951590	8271035	16858156	16787830	14023403	12760600	13251499	11712118	6.04714e+06	13817674	14651055	6.48068e+06	35722532	10775991	22788292	11481541	17676892	6444740	20432352	9931752	8790371	60665732	13612382	5.46913e+06	15387681	6.28569e+06	39280320	18371436	5.83012e+06	8.13123e+06	12628916	12671365
HILIC	ESI+	138.055	13.0879	[M+H]+	Trigonelline	HMDB0000875	√	√	1.4779e+06	1.99121e+06	1.34569e+06	5941312	6.63301e+06	6.75508e+06	7.03866e+06	2.53569e+06	2.08088e+06	8957714	27599032	2.13747e+06	4.47337e+06	12295822	4.98382e+06	3.06043e+06	4.323e+06	4.16384e+06	3.30069e+06	1.8486e+06	3.76665e+06	31787392	8831446	4579701	5223458	4.00349e+06	5.24218e+06	4055711	10803308	8566338	1.97487e+06	5.20766e+06	1000	5382927	4.78508e+06	6.33293e+06	2.51434e+06	3035243	1.6119e+06	3.46494e+06	15544497
C18	ESI+	421.233	10.1678	[M+Na]+	Tris(2-butoxyethyl) phosphate	HMDB0259275		√	9361962	12352601	9198111	7.20517e+06	11247903	8825048	10227232	8541550	7.87924e+06	8561449	9173242	10330584	8847329	8863102	11201885	10209992	14085866	8634100	16197499	8.32039e+06	7867785	8.20552e+06	9105211	10560750	9533801	9994987	10413594	7618286	8.02319e+06	10321359	11552622	6.032e+06	7.94782e+06	7524993	9086666	19597092	9618855	7945282	9906714	9482125	9100596
HILIC	ESI-	165.055	2.05397	[M-H]-	Tropate	HMDB0062590	√	√	58224988	440833440	38357600	8946209	63719924	87838710	12090428	76301416	28287842	90436670	66119860	24537694	21434354	110366560	155131950	38370650	2590248400	98619450	29110338	13827712	38050996	24456690	216106080	9724650	6.50604e+06	180746620	764897600	77184560	19744866	16621450	92959930	102896450	219159070	355555330	187643460	68596280	139674160	372251500	145338960	26008502	151790850
C18	ESI+	178.134	4.75485	[M+NH4]+	Tryptamine	HMDB0000303	√		1.46839e+06	9302540	3.96421e+06	3328635	7.34119e+06	5709675	2.24438e+06	7.16184e+06	210212	5713170	3.35586e+06	2166503	2.31375e+06	7.19939e+06	5.86614e+06	8.29746e+06	10349488	1.95489e+06	8187023	4876875	3.10624e+06	5073863	9115946	1.4538e+06	2.11732e+06	5644211	1.05141e+06	2.30806e+06	3.96958e+06	7.8538e+06	5.14083e+06	1.6642e+06	333239	6565736	1075348	6769266	6541585	959179	2.54879e+06	8677461	5.74245e+06
C18	ESI-	237.111	7.25125	[M-2H+Na]-	Undecanedioic acid	HMDB0000888	√		586514	879148	737785	805200	668930	753672	695527	735672	735285	656903	788696	746338	786661	653676	767198	729241	660567	631276	880277	660272	605630	694436	579233	683472	680862	700911	710249	631624	570119	869209	758731	561629	996136	775812	576792	728517	724725	822372	766441	760230	654175
C18	ESI-	215.129	7.25056	[M-H]-	Undecanedioic acid	HMDB0000888	√	√	2.37757e+06	3.60824e+06	2.99432e+06	3.039e+06	2.91079e+06	3.18984e+06	2962247	3.0218e+06	3.05339e+06	2.70717e+06	3292812	3.01487e+06	3.22758e+06	2.39745e+06	3.45999e+06	3113246	3.05201e+06	2.57175e+06	3.07476e+06	2.90617e+06	2.29924e+06	2.6133e+06	2.63514e+06	2.86666e+06	2.71493e+06	3.07336e+06	3.2823e+06	2.5496e+06	2.39928e+06	3.40661e+06	3.11478e+06	2.53062e+06	3.61871e+06	3.12695e+06	2.40004e+06	2.85313e+06	2.88561e+06	2989069	2.96588e+06	3064935	2.74458e+06
HILIC	ESI-	215.129	1.89484	[M-H]-	Undecanedioic acid	HMDB0000888	√	√	1.43331e+06	4.37958e+06	993179	1.20852e+06	1.1187e+06	2.15206e+06	1.09558e+06	1.49748e+06	1.08521e+06	1.88214e+06	1.65464e+06	995658	1.64472e+06	2.59657e+06	1.47347e+06	1.58441e+06	2.15644e+06	1.52578e+06	1.70263e+06	1.24055e+06	899166	1345752	1.38228e+06	1.28196e+06	1207428	1.65442e+06	1.51976e+06	928490	922285	2.18849e+06	1.46927e+06	1.4725e+06	2.3532e+06	2269675	1.6643e+06	1404337	2208389	1209203	1.61381e+06	1.39135e+06	1.81945e+06
HILIC	ESI+	109.076	1.82404	[M+2H]+2	Undecanedioic acid	HMDB0000888	√		288652	278158	282613	255657	163661	365790	289649	390575	223981	178061	314407	248511	347736	441783	286464	306746	336998	288442	357759	284048	241184	240671	234991	285771	293269	379116	230791	256289	246547	276139	345638	392146	322160	296665	449393	261730	437992	323465	316192	202411	272271
C18	ESI-	111.02	0.854838	[M-H]-	Uracil	HMDB0000300	√		463396	1.24758e+06	885517	532343	1.06431e+06	519439	363288	1.46631e+06	755089	749411	777067	816587	445206	758792	528429	733003	1.06591e+06	1.20216e+06	1.25781e+06	575980	796922	964024	1592020	348612	548726	1.77496e+06	322698	391064	598560	511324	551794	7516771	7699773	10065475	2.8077e+06	5243133	12166793	215821	180895	1.04171e+06	1.14482e+06
C18	ESI+	150.991	0.757958	[M+K]+	Uracil	HMDB0000300	√		1.66474e+06	3.60215e+06	1.89726e+06	2554815	2.00351e+06	1.79398e+06	1.0612e+06	7.92957e+06	1000	2379461	1.93521e+06	1.01921e+06	1.81142e+06	2.35392e+06	3049281	2.40536e+06	1.46737e+06	933742	2652870	1.74018e+06	1172107	1539708	2.48234e+06	2284809	2.54887e+06	2.24252e+06	576688	1.7232e+06	2.19162e+06	1.97354e+06	1.79797e+06	2.22847e+06	1000	1.66366e+06	924536	4151816	1.77675e+06	540416	1279602	1.62938e+06	1929917
HILIC	ESI+	177.025	14.4819	[M-H+2Na]+	Ureidopropionic acid	HMDB0000026		√	842912	3.92765e+06	921916	551866	1.02575e+06	1.75679e+06	606350	2.20442e+06	658091	2.61018e+06	961607	916345	829101	1.481e+06	4.4889e+06	1.81563e+06	9994168	2.20963e+06	1.52888e+06	1.31983e+06	701201	1.10418e+06	5.09292e+06	624864	635835	5.94595e+06	2.34957e+06	1.17476e+06	939847	714653	1.2572e+06	2.45447e+06	1000	7711828	2205645	2.87259e+06	9015890	3.34835e+06	1.1183e+06	1.32373e+06	2.85378e+06
C18	ESI-	335.049	0.851358	[2M-H]-	Uric acid	HMDB0000289	√		8549694	60684940	30283648	39570252	40240924	117109930	21870122	92009900	8329886	79168540	45697936	29870570	34531424	37001144	76284280	78889810	33067086	75228310	90115864	47480844	27791548	51145028	153173330	31659822	19990652	103141864	24231732	27688630	36206596	38794970	24859882	27027174	81514210	60178296	64117588	10045249	86137370	12171877	22908760	96340264	81269620
C18	ESI-	167.021	0.851358	[M-H]-	Uric acid	HMDB0000289	√	√	74425580	247668110	150748020	161119900	187763410	280640770	129201896	220076320	69018744	216178370	175084820	125141220	126895740	182537600	200235040	209307570	97542984	212103900	247829090	188058500	141360850	186117870	272996900	149052320	117130856	243661330	118439624	131946820	147369980	151969540	133935570	128687130	223097540	183290300	207870780	93148770	231950380	81861470	133196360	228767470	201542820
HILIC	ESI-	167.021	11.6879	[M-H]-	Uric acid	HMDB0000289	√	√	43528628	75960980	47497788	57153110	50708084	111821176	42015910	103748300	22298440	68380280	55698316	42897776	48034190	55308388	114976820	99459970	81554810	79831350	90242776	53862704	43560436	67154720	143588240	54756404	35323056	97419870	48350760	45592720	67223560	57708284	44618030	48668428	89420470	98560650	71452104	47591800	106866776	74213620	73395816	102611096	88770440
HILIC	ESI+	212.999	11.1457	[M-H+2Na]+	Uric acid	HMDB0000289	√		22403026	303532	14948759	27084944	8.3231e+06	883709	18635804	39947804	3.56141e+06	264176	12698994	3.75451e+06	380989	234127	3.71161e+06	5.6185e+06	215796	55526788	14288488	21573010	25178866	33129442	27941334	30879870	14853578	385004	1.49355e+06	17809388	748370	432348	7811233	21396274	1000	32516074	748175	44114700	9001751	2669147	4593495	71771010	24536052
C18	ESI-	279.038	0.873939	[M+Cl]-	Uridine	HMDB0000296	√	√	865138	6.7915e+06	10014123	7556226	4.38159e+06	6210608	780665	6707952	3.35321e+06	4.21387e+06	4.42183e+06	4660094	1.39718e+06	3.58357e+06	5558080	5.1098e+06	3572873	6.92635e+06	8893676	5.23699e+06	813256	2.63058e+06	11576045	3.71066e+06	769736	2290492	1.65641e+06	491204	1.24103e+06	5.39688e+06	1.74258e+06	4296817	1.56371e+06	3.42154e+06	887546	4.4562e+06	12072742	943240	973087	6.16479e+06	4.63397e+06
C18	ESI-	289.068	0.882441	[M+FA-H]-	Uridine	HMDB0000296	√		2.29836e+06	9964754	7.74864e+06	4824821	4201149	5840011	3.77836e+06	6196886	4.03621e+06	3.91049e+06	4.83031e+06	3.36294e+06	1.57183e+06	4.15012e+06	4521714	5913148	3.25194e+06	4.06373e+06	8029803	6447424	3.15461e+06	4.07163e+06	5.29269e+06	6174852	2.54216e+06	3815447	2.5684e+06	1.7258e+06	2420426	4552047	2.98946e+06	3428423	3.21248e+06	3.42296e+06	2.66275e+06	4.05258e+06	7607064	1.61061e+06	1.8521e+06	7.11625e+06	2956868
C18	ESI-	243.062	0.854613	[M-H]-	Uridine	HMDB0000296	√	√	2.27654e+06	7469168	6835579	4857288	4.13431e+06	8133093	3617935	5.98519e+06	3.15715e+06	4578092	15725554	3.14718e+06	2104921	4.34564e+06	7.96071e+06	6548433	10667256	7273043	7257470	5.71808e+06	3.18636e+06	6143359	6248277	5154298	2.67848e+06	7.80265e+06	7.63488e+06	2.97908e+06	4.46171e+06	4.13882e+06	2.70627e+06	9369151	17341652	23360288	9617851	8822684	7.67586e+06	3.13703e+06	1.59017e+06	6.55574e+06	3595057
HILIC	ESI-	243.062	9.53829	[M-H]-	Uridine	HMDB0000296		√	5710725	14343928	12397749	7.51245e+06	6110708	10536477	4.66665e+06	15128957	5.43272e+06	7.95223e+06	9693011	7049647	3.48024e+06	5.23671e+06	14006157	12763222	8550481	11621626	16462697	10422262	3579835	6.78529e+06	19375936	7.50448e+06	3.89194e+06	3.02358e+06	5.52221e+06	2.22299e+06	5.20087e+06	9696866	3.21088e+06	5985415	3.41762e+06	8685767	3707935	6.82956e+06	16026441	5.44843e+06	4277826	14061122	7.99532e+06
C18	ESI+	267.059	0.833081	[M+Na]+	Uridine	HMDB0000296	√		1.5215e+06	4305749	1.71912e+06	1345408	2.01684e+06	6.58516e+06	1.35211e+06	3.638e+06	1000	3316601	7366590	876996	1.36221e+06	4225635	5827189	7.83218e+06	11006636	516052	2880393	3.08526e+06	812111	4287551	3740102	1.0231e+06	882625	6.16313e+06	1.17236e+06	3.20501e+06	3.33657e+06	1.21607e+06	2678342	3.62922e+06	975657	1.45187e+06	1.28448e+06	7.51581e+06	6.89656e+06	887660	1.58884e+06	4.03076e+06	2.39675e+06
C18	ESI+	138.043	0.85754	[M]+	Urocanic acid	HMDB0000301	√		1.17351e+06	4.61102e+06	2.51169e+06	1.29391e+06	1.99323e+06	3.68851e+06	1.09471e+06	3.30685e+06	247073	1.94701e+06	1.17007e+06	1.31445e+06	1.32104e+06	3.35036e+06	3.63595e+06	2.86238e+06	6.2279e+06	421527	2509411	2.25356e+06	738562	1.72925e+06	3727020	741109	845161	6918494	908142	2.1205e+06	917463	1.03128e+06	2.71892e+06	5668107	1.18395e+06	10374356	1211237	6.36559e+06	9294551	1.18903e+06	1.29489e+06	2.22664e+06	2.50948e+06
C18	ESI+	139.05	0.857145	[M+H]+	Urocanic acid	HMDB0000301	√		4847718	2887592	4.03544e+06	2.84256e+06	5440181	2338104	1.76266e+06	2290017	332442	2.5643e+06	5.92758e+06	2113242	7799495	2.31752e+06	2.67587e+06	4282408	3.61596e+06	1178687	3461510	1.65399e+06	1.69792e+06	4505095	1.5659e+06	1.23836e+06	5871986	2.10517e+06	499542	7281045	1.80475e+06	4.10877e+06	2.43966e+06	2.13532e+06	564061	6.03639e+06	470399	20017542	44220370	1.19158e+06	754924	3.45755e+06	1.6837e+06
HILIC	ESI+	121.04	2.39377	[M+H-H2O]+	Urocanic acid	HMDB0000301		√	1.97893e+06	1.04543e+06	1.04903e+06	1393841	1.0214e+06	775041	873756	816050	1.3325e+06	1.29938e+06	5072640	1.37997e+06	3389096	729998	1707685	1.52821e+06	1.20891e+06	7271168	1.0287e+06	707491	1.15701e+06	1.23634e+06	780765	894702	3.4136e+06	888297	1.2424e+06	2.25113e+06	878137	1.02678e+06	1.06541e+06	1.96819e+06	1000	2.82277e+06	990003	2.59776e+06	1.33295e+06	2907686	847840	1.40106e+06	1.78542e+06
C18	ESI+	161.032	0.899079	[M+Na]+	Urocanic acid	HMDB0000301	√		1.40407e+06	733866	484827	824139	608133	932856	756726	386094	1000	729193	3522061	466093	2.0295e+06	566282	591190	993481	453822	610891	602771	471221	648658	913500	463422	662901	2.47641e+06	739150	300329	939794	351031	996493	1.20086e+06	1.20837e+06	115648	824613	180954	2780185	15913281	253959	469620	1.16328e+06	467408
C18	ESI-	249.15	10.5634	[M-H]-	Valerenolic acid	HMDB0036563		√	15201374	13193860	12362066	13545255	13028128	13625010	10322801	12681565	12580327	12905450	13771387	11373453	12779180	11580531	14294086	13240499	13210771	13484055	11289028	11902999	14634972	11870394	15542300	11128822	13176463	13444610	13082176	12047704	11457477	14750867	11453068	10333340	15286463	12974671	13499731	11310814	12548471	12780369	13233620	13714166	10458838
HILIC	ESI+	226.18	1.91059	[M+2H]+2	Vitamin K1	HMDB0003555		√	4598748	8578504	7232776	3.15536e+06	4.04426e+06	8.21795e+06	2875152	3.66317e+06	5502850	5548883	2.35913e+06	5309854	10634743	17136860	3.6621e+06	8166588	5.26963e+06	5485714	10663585	2911217	4258971	4.38635e+06	2.04689e+06	5681155	4.26786e+06	7.20808e+06	4.38465e+06	8507027	6795406	5.62356e+06	6.98842e+06	6119596	2.03576e+06	2.98935e+06	7.52407e+06	3.9382e+06	7.76968e+06	2582496	8970645	12099851	3.88337e+06
C18	ESI-	151.026	0.871854	[M-H]-	Xanthine	HMDB0000292	√	√	1.03375e+06	9527454	2613573	1.82736e+06	934456	27073414	5.28986e+06	4.0584e+06	1.36384e+06	3.61129e+06	30620608	1416019	4459154	14418711	5227104	4.68609e+06	58027724	2103257	2.19635e+06	6.20181e+06	1.92214e+06	1.52955e+06	2.28084e+06	1133827	1.24595e+06	31527568	27029654	21042476	552203	672490	23642874	34446130	100484740	69582856	50322156	65026350	89632610	16735259	13677538	2.48918e+06	977524
HILIC	ESI-	151.026	9.41894	[M-H]-	Xanthine	HMDB0000292		√	1532914	11539052	2.32005e+06	1.70702e+06	798876	29905986	4364016	7.18087e+06	1.29745e+06	5711876	6.01316e+06	1.8355e+06	5916944	12529060	9692008	7273098	101546870	2.64968e+06	2987613	7.35345e+06	1712510	1883446	5.0154e+06	1.13421e+06	1.19199e+06	35385036	37890172	17405188	898460	957548	18177790	42607204	129452350	122397030	61674676	66863320	83363590	40268890	20728646	3948479	1.89362e+06
C18	ESI+	367.336	12.6202	[M+H-H2O]+	Zymosterol intermediate 2	HMDB0006271		√	677386	1367172	509017	375903	1867225	848754	651585	830944	147165	1.08516e+06	1.36458e+06	254125	774888	820148	4306693	1.52332e+06	1419723	269893	939713	1.99517e+06	447338	3.47055e+06	7.87816e+06	503230	585151	576706	618196	806991	292533	674364	2.3289e+06	304899	367729	529534	992641	645691	589077	193874	1.04776e+06	903343	832277
[truncated: 31 more columns]
